# Supplementary material for: 2-[(3,5-Di-tert-butyl-4-hydroxy­benz­yl)­sulfan­yl]-N′-isopropyl­ideneaceto­hydrazide
Source: Acta Crystallogr Sect E Struct Rep Online. 2009 Mar 11;65(Pt 4):o730. doi: 10.1107/S1600536809007843 (PMC2968854; doi:10.1107/S1600536809007843)
Supplement: Supplementary file 1 [file e-65-0o730-sup1.cif]

##############################################################################
###                                                                        ###
###        Electronic paper (Acta Crystallographica Section E)             ###
###                                                                        ###
##############################################################################
#                                                                            #
# This CIF contains the data in a paper accepted for publication in Acta     #
# Crystallographica Section E. It conforms to the requirements of Notes      #
# for Authors for Section E, and has been peer reviewed under the auspices   #
# of the IUCr Commission on Journals.                                        #
#                                                                            #
# Full details of the Crystallographic Information File format               #
# are given in the paper "The Crystallographic Information File (CIF):       #
# a New Standard Archive File for Crystallography" by S. R. Hall, F. H.      #
# Allen and I. D. Brown [Acta Cryst. (1991), A47, 655-685].                  #
#                                                                            #
# The current version of the core CIF dictionary is obtainable from          #
# ftp://ftp.iucr.org/pub/cif_core.dic. The current version number is 2.4.    #
#                                                                            #
# Software is freely available for graphical display of the structure(s) in  #
# this CIF.  For information consult the CIF home page http://www.iucr.org/  #
# cif/home.html                                                              #
#                                                                            #
# This file may be used for bona fide research purposes within the           #
# scientific community so long as proper attribution is given to the journal # 
# article from which it was obtained.                                        #
#                                                                            #
##############################################################################
                                             
data_global
_audit_creation_method     SHELXL-97
_journal_date_recd_electronic     2009-02-25
_journal_date_accepted     2009-03-04
_journal_name_full     'Acta Crystallographica, Section E'
_journal_year     2009
_journal_volume     65
_journal_issue      4
_journal_page_first     o730
_journal_page_last     o730
_journal_paper_category     QO
_journal_coeditor_code     TK2379
_publ_contact_author
;
     Dr. Seik Weng Ng
     Department of Chemistry
     University of Malaya
     50603 Kuala Lumpur
     Malaysia
;
_publ_contact_author_email     seikweng@um.edu.my
_publ_contact_author_fax     '03 7967 4193'
_publ_contact_author_phone     '03 7967 6778'
_publ_section_title
;\
2-[(3,5-Di-<i>tert</i>-butyl-4-hydroxybenzyl)sulfanyl]-<i>N</i>'-\
isopropylideneacetohydrazide
;
loop_
    _publ_author_name
    _publ_author_address
    'Yehye, Wagee A.'
;
     Department of Chemistry
     University of Malaya
     50603 Kuala Lumpur
     Malaysia
;
    'Ariffin, Azhar'
;
     Department of Chemistry
     University of Malaya
     50603 Kuala Lumpur
     Malaysia
;
    'Ng, Seik Weng'
;
     Department of Chemistry
     University of Malaya
     50603 Kuala Lumpur
     Malaysia
;
_publ_section_synopsis     .
data_I
_audit_creation_method     SHELXL-97
_chemical_name_systematic
;
2-[(3,5-Di-<i>tert</i>-butyl-4-hydroxybenzyl)sulfanyl]-<i>N</i>'-
isopropylideneacetohydrazide
;
_chemical_name_common     ?
_chemical_formula_moiety     'C20 H32 N2 O2 S'
_chemical_formula_sum     'C20 H32 N2 O2 S'
_chemical_formula_iupac     'C20 H32 N2 O2 S'
_chemical_formula_weight     364.54
_chemical_melting_point     ?
_symmetry_cell_setting     Monoclinic
_symmetry_space_group_name_H-M     'C 2/c'
_symmetry_space_group_name_Hall     '-C 2yc'
loop_
    _symmetry_equiv_pos_as_xyz
    'x, y, z'
    '-x, y, -z+1/2'
    'x+1/2, y+1/2, z'
    '-x+1/2, y+1/2, -z+1/2'
    '-x, -y, -z'
    'x, -y, z-1/2'
    '-x+1/2, -y+1/2, -z'
    'x+1/2, -y+1/2, z-1/2'
_cell_length_a     30.8643(10)
_cell_length_b     10.0128(3)
_cell_length_c     13.9596(5)
_cell_angle_alpha     90
_cell_angle_beta     96.227(2)
_cell_angle_gamma     90
_cell_volume     4288.6(2)
_cell_formula_units_Z     8
_cell_measurement_reflns_used     1963
_cell_measurement_theta_min     2.6
_cell_measurement_theta_max     26.3
_cell_measurement_temperature     100(2)
_exptl_crystal_description     Block
_exptl_crystal_colour     Colorless
_exptl_crystal_size_max     0.25
_exptl_crystal_size_mid     0.15
_exptl_crystal_size_min     0.10
_exptl_crystal_density_diffrn     1.129
_exptl_crystal_density_meas     ?
_exptl_crystal_density_method     'not measured'
_exptl_crystal_F_000     1584
_exptl_absorpt_coefficient_mu     0.165
_exptl_absorpt_correction_type     Multi-scan
_exptl_absorpt_process_details     '(SADABS; Sheldrick, 1996)'
_exptl_absorpt_correction_T_min     0.960
_exptl_absorpt_correction_T_max     0.984
_diffrn_ambient_temperature     100(2)
_diffrn_radiation_type     MoK\a
_diffrn_radiation_wavelength     0.71073
_diffrn_radiation_source     'fine-focus sealed tube'
_diffrn_radiation_monochromator     graphite
_diffrn_measurement_device_type     'Bruker SMART APEX'
_diffrn_measurement_method     \w
_diffrn_detector_area_resol_mean     ?
_diffrn_reflns_number     14652
_diffrn_reflns_av_R_equivalents     0.052
_diffrn_reflns_av_sigmaI/netI     0.062
_diffrn_reflns_theta_min     1.3
_diffrn_reflns_theta_max     27.5
_diffrn_reflns_theta_full     27.5
_diffrn_measured_fraction_theta_max     0.995
_diffrn_measured_fraction_theta_full     0.995
_diffrn_reflns_limit_h_min     -39
_diffrn_reflns_limit_h_max     40
_diffrn_reflns_limit_k_min     -13
_diffrn_reflns_limit_k_max     13
_diffrn_reflns_limit_l_min     -18
_diffrn_reflns_limit_l_max     14
_diffrn_standards_number     0
_diffrn_standards_interval_count     0
_diffrn_standards_interval_time     0
_diffrn_standards_decay_%     0
_reflns_number_total     4886
_reflns_number_gt     3240
_reflns_threshold_expression     I>2\s(I)
_refine_ls_structure_factor_coef     Fsqd
_refine_ls_matrix_type     full
_refine_ls_R_factor_all     0.083
_refine_ls_R_factor_gt     0.047
_refine_ls_wR_factor_gt     0.110
_refine_ls_wR_factor_ref     0.135
_refine_ls_goodness_of_fit_ref     1.05
_refine_ls_restrained_S_all     1.05
_refine_ls_number_reflns     4886
_refine_ls_number_parameters     237
_refine_ls_number_restraints     0
_refine_ls_hydrogen_treatment     constr
_refine_ls_weighting_scheme     calc
_refine_ls_weighting_details
         'calc w=1/[\s^2^(Fo^2^)+(0.0627P)^2^+0.8959P] where P=(Fo^2^+2Fc^2^)/3'
_atom_sites_solution_hydrogens     geom
_atom_sites_solution_primary     direct
_atom_sites_solution_secondary     difmap
_refine_ls_shift/su_max     0.001
_refine_ls_shift/su_mean     0.001
_refine_diff_density_max     0.31
_refine_diff_density_min     -0.28
_refine_ls_extinction_method     none
_refine_ls_extinction_coef     ?
loop_
    _atom_type_symbol
    _atom_type_description
    _atom_type_scat_dispersion_real
    _atom_type_scat_dispersion_imag
    _atom_type_scat_source
    'C' 'C' 0.0033 0.0016
                         'International Tables Vol C Tables 4.2.6.8 and 6.1.1.4'
    'H' 'H' 0.0000 0.0000
                         'International Tables Vol C Tables 4.2.6.8 and 6.1.1.4'
    'N' 'N' 0.0061 0.0033
                         'International Tables Vol C Tables 4.2.6.8 and 6.1.1.4'
    'O' 'O' 0.0106 0.0060
                         'International Tables Vol C Tables 4.2.6.8 and 6.1.1.4'
    'S' 'S' 0.1246 0.1234
                         'International Tables Vol C Tables 4.2.6.8 and 6.1.1.4'
_computing_data_collection     'APEX2 (Bruker, 2007)'
_computing_cell_refinement     'SAINT (Bruker, 2007)'
_computing_data_reduction     'SAINT (Bruker, 2007)'
_computing_structure_solution     'SHELXS97 (Sheldrick, 2008)'
_computing_structure_refinement     'SHELXL97 (Sheldrick, 2008)'
_computing_molecular_graphics     'X-SEED (Barbour, 2001)'
_computing_publication_material     'publCIF (Westrip, 2009)'
loop_
    _atom_site_type_symbol
    _atom_site_label
    _atom_site_fract_x
    _atom_site_fract_y
    _atom_site_fract_z
    _atom_site_U_iso_or_equiv
    _atom_site_adp_type
    _atom_site_calc_flag
    _atom_site_refinement_flags
    _atom_site_occupancy
    _atom_site_disorder_assembly
    _atom_site_disorder_group
    S S1 0.394869(18) 0.18708(5) 0.52819(4) 0.02810(16) Uani d . 1 . .
    O O1 0.32415(5) 0.04431(14) 0.08151(10) 0.0287(4) Uani d . 1 . .
    H H1O 0.3479 0.0304 0.0591 0.066(10) Uiso calc R 1 . .
    O O2 0.45752(5) 0.41852(14) 0.43360(10) 0.0284(4) Uani d . 1 . .
    N N1 0.49822(5) 0.32105(16) 0.55791(12) 0.0228(4) Uani d . 1 . .
    H H1 0.5109 0.3970 0.5762 0.033(6) Uiso calc R 1 . .
    N N2 0.51037(5) 0.20268(16) 0.60634(12) 0.0233(4) Uani d . 1 . .
    C C1 0.34695(6) 0.22530(19) 0.35011(14) 0.0212(4) Uani d . 1 . .
    C C2 0.31851(6) 0.11801(18) 0.33503(15) 0.0208(4) Uani d . 1 . .
    H H2 0.3045 0.0851 0.3876 0.025 Uiso calc R 1 . .
    C C3 0.30992(6) 0.05737(18) 0.24556(15) 0.0205(4) Uani d . 1 . .
    C C4 0.33196(6) 0.10754(18) 0.17019(14) 0.0207(4) Uani d . 1 . .
    C C5 0.35919(6) 0.21967(19) 0.18074(14) 0.0206(4) Uani d . 1 . .
    C C6 0.36638(6) 0.27540(19) 0.27299(14) 0.0213(4) Uani d . 1 . .
    H H6 0.3853 0.3502 0.2830 0.026 Uiso calc R 1 . .
    C C7 0.27708(7) -0.0579(2) 0.22932(15) 0.0257(5) Uani d . 1 . .
    C C8 0.25474(7) -0.0877(2) 0.31963(16) 0.0326(5) Uani d . 1 . .
    H H8A 0.2394 -0.0077 0.3383 0.049 Uiso calc R 1 . .
    H H8B 0.2767 -0.1138 0.3723 0.049 Uiso calc R 1 . .
    H H8C 0.2338 -0.1606 0.3061 0.049 Uiso calc R 1 . .
    C C9 0.30019(9) -0.1865(2) 0.2033(2) 0.0425(6) Uani d . 1 . .
    H H9A 0.2790 -0.2594 0.1946 0.064 Uiso calc R 1 . .
    H H9B 0.3229 -0.2093 0.2554 0.064 Uiso calc R 1 . .
    H H9C 0.3135 -0.1729 0.1435 0.064 Uiso calc R 1 . .
    C C10 0.24093(7) -0.0210(2) 0.14912(17) 0.0360(6) Uani d . 1 . .
    H H10A 0.2260 0.0600 0.1674 0.054 Uiso calc R 1 . .
    H H10B 0.2199 -0.0945 0.1398 0.054 Uiso calc R 1 . .
    H H10C 0.2538 -0.0049 0.0890 0.054 Uiso calc R 1 . .
    C C11 0.38057(7) 0.2813(2) 0.09618(16) 0.0284(5) Uani d . 1 . .
    C C12 0.40558(9) 0.4089(2) 0.12623(17) 0.0404(6) Uani d . 1 . .
    H H12A 0.4293 0.3879 0.1764 0.061 Uiso calc R 1 . .
    H H12B 0.3858 0.4734 0.1513 0.061 Uiso calc R 1 . .
    H H12C 0.4177 0.4472 0.0703 0.061 Uiso calc R 1 . .
    C C13 0.34528(10) 0.3206(3) 0.01478(18) 0.0480(7) Uani d . 1 . .
    H H13A 0.3255 0.3861 0.0390 0.072 Uiso calc R 1 . .
    H H13B 0.3287 0.2410 -0.0078 0.072 Uiso calc R 1 . .
    H H13C 0.3591 0.3596 -0.0387 0.072 Uiso calc R 1 . .
    C C14 0.41348(10) 0.1852(2) 0.0594(2) 0.0544(8) Uani d . 1 . .
    H H14A 0.4342 0.1558 0.1135 0.082 Uiso calc R 1 . .
    H H14B 0.4292 0.2307 0.0116 0.082 Uiso calc R 1 . .
    H H14C 0.3981 0.1075 0.0297 0.082 Uiso calc R 1 . .
    C C15 0.35698(7) 0.2863(2) 0.44856(14) 0.0242(5) Uani d . 1 . .
    H H15A 0.3295 0.2968 0.4783 0.029 Uiso calc R 1 . .
    H H15B 0.3695 0.3764 0.4417 0.029 Uiso calc R 1 . .
    C C16 0.44235(7) 0.18946(19) 0.46239(16) 0.0258(5) Uani d . 1 . .
    H H16A 0.4615 0.1128 0.4823 0.031 Uiso calc R 1 . .
    H H16B 0.4332 0.1816 0.3924 0.031 Uiso calc R 1 . .
    C C17 0.46677(6) 0.3174(2) 0.48258(14) 0.0221(4) Uani d . 1 . .
    C C18 0.54119(7) 0.2084(2) 0.67522(15) 0.0252(5) Uani d . 1 . .
    C C19 0.55491(8) 0.0790(2) 0.72261(16) 0.0328(5) Uani d . 1 . .
    H H19A 0.5361 0.0070 0.6946 0.049 Uiso calc R 1 . .
    H H19B 0.5524 0.0852 0.7919 0.049 Uiso calc R 1 . .
    H H19C 0.5852 0.0600 0.7124 0.049 Uiso calc R 1 . .
    C C20 0.56467(8) 0.3315(2) 0.71190(17) 0.0376(6) Uani d . 1 . .
    H H20A 0.5435 0.4023 0.7203 0.056 Uiso calc R 1 . .
    H H20B 0.5844 0.3607 0.6655 0.056 Uiso calc R 1 . .
    H H20C 0.5816 0.3124 0.7739 0.056 Uiso calc R 1 . .
loop_
    _atom_site_aniso_label
    _atom_site_aniso_U_11
    _atom_site_aniso_U_22
    _atom_site_aniso_U_33
    _atom_site_aniso_U_12
    _atom_site_aniso_U_13
    _atom_site_aniso_U_23
    S1 0.0292(3) 0.0299(3) 0.0231(3) -0.0090(2) -0.0063(2) 0.0075(2)
    O1 0.0321(9) 0.0280(8) 0.0264(9) -0.0086(7) 0.0057(7) -0.0100(6)
    O2 0.0270(8) 0.0279(8) 0.0286(9) -0.0029(6) -0.0044(7) 0.0037(6)
    N1 0.0219(9) 0.0237(8) 0.0219(9) -0.0034(7) -0.0018(7) -0.0016(7)
    N2 0.0237(9) 0.0257(9) 0.0203(9) 0.0017(7) 0.0019(7) 0.0006(7)
    C1 0.0188(10) 0.0232(9) 0.0207(11) 0.0016(8) -0.0024(8) 0.0014(8)
    C2 0.0174(10) 0.0224(9) 0.0223(11) 0.0006(8) 0.0009(8) 0.0044(8)
    C3 0.0170(10) 0.0193(9) 0.0243(11) 0.0003(8) -0.0015(8) 0.0014(8)
    C4 0.0200(10) 0.0199(9) 0.0214(11) -0.0004(8) -0.0012(8) -0.0024(8)
    C5 0.0208(10) 0.0201(9) 0.0208(11) 0.0006(8) 0.0015(8) 0.0007(8)
    C6 0.0190(10) 0.0193(9) 0.0244(11) -0.0026(8) -0.0031(8) 0.0013(8)
    C7 0.0237(11) 0.0250(10) 0.0282(12) -0.0071(9) 0.0023(9) -0.0018(9)
    C8 0.0303(12) 0.0305(11) 0.0373(14) -0.0113(10) 0.0048(10) 0.0031(10)
    C9 0.0496(16) 0.0223(11) 0.0580(18) -0.0087(11) 0.0172(13) -0.0045(11)
    C10 0.0269(12) 0.0433(13) 0.0359(14) -0.0155(11) -0.0046(10) -0.0016(11)
    C11 0.0367(13) 0.0260(11) 0.0232(12) -0.0095(9) 0.0066(10) 0.0000(9)
    C12 0.0553(16) 0.0360(13) 0.0310(14) -0.0208(12) 0.0096(12) 0.0026(10)
    C13 0.0673(19) 0.0478(15) 0.0261(14) -0.0202(14) -0.0072(13) 0.0108(11)
    C14 0.0605(18) 0.0398(14) 0.071(2) -0.0102(13) 0.0424(16) -0.0037(14)
    C15 0.0231(11) 0.0274(10) 0.0214(11) -0.0001(9) -0.0013(9) 0.0000(8)
    C16 0.0252(11) 0.0233(10) 0.0270(12) 0.0028(9) -0.0065(9) -0.0036(9)
    C17 0.0181(10) 0.0275(10) 0.0207(11) -0.0004(8) 0.0024(8) -0.0024(9)
    C18 0.0276(11) 0.0279(11) 0.0199(11) 0.0001(9) 0.0018(9) -0.0020(8)
    C19 0.0395(13) 0.0323(12) 0.0253(13) 0.0048(10) -0.0031(10) -0.0029(9)
    C20 0.0441(14) 0.0353(12) 0.0294(13) -0.0072(11) -0.0145(11) 0.0031(10)
loop_
    _geom_bond_atom_site_label_1
    _geom_bond_atom_site_label_2
    _geom_bond_site_symmetry_2
    _geom_bond_distance
    _geom_bond_publ_flag
    S1 C16 . 1.812(2) ?
    S1 C15 . 1.819(2) ?
    O1 C4 . 1.388(2) ?
    O1 H1O . 0.8400 ?
    O2 C17 . 1.237(2) ?
    N1 C17 . 1.352(2) ?
    N1 N2 . 1.396(2) ?
    N1 H1 . 0.8800 ?
    N2 C18 . 1.278(3) ?
    C1 C6 . 1.382(3) ?
    C1 C2 . 1.389(3) ?
    C1 C15 . 1.505(3) ?
    C2 C3 . 1.388(3) ?
    C2 H2 . 0.9500 ?
    C3 C4 . 1.406(3) ?
    C3 C7 . 1.536(3) ?
    C4 C5 . 1.401(3) ?
    C5 C6 . 1.399(3) ?
    C5 C11 . 1.542(3) ?
    C6 H6 . 0.9500 ?
    C7 C8 . 1.531(3) ?
    C7 C9 . 1.535(3) ?
    C7 C10 . 1.537(3) ?
    C8 H8A . 0.9800 ?
    C8 H8B . 0.9800 ?
    C8 H8C . 0.9800 ?
    C9 H9A . 0.9800 ?
    C9 H9B . 0.9800 ?
    C9 H9C . 0.9800 ?
    C10 H10A . 0.9800 ?
    C10 H10B . 0.9800 ?
    C10 H10C . 0.9800 ?
    C11 C14 . 1.528(3) ?
    C11 C12 . 1.527(3) ?
    C11 C13 . 1.537(3) ?
    C12 H12A . 0.9800 ?
    C12 H12B . 0.9800 ?
    C12 H12C . 0.9800 ?
    C13 H13A . 0.9800 ?
    C13 H13B . 0.9800 ?
    C13 H13C . 0.9800 ?
    C14 H14A . 0.9800 ?
    C14 H14B . 0.9800 ?
    C14 H14C . 0.9800 ?
    C15 H15A . 0.9900 ?
    C15 H15B . 0.9900 ?
    C16 C17 . 1.498(3) ?
    C16 H16A . 0.9900 ?
    C16 H16B . 0.9900 ?
    C18 C20 . 1.493(3) ?
    C18 C19 . 1.495(3) ?
    C19 H19A . 0.9800 ?
    C19 H19B . 0.9800 ?
    C19 H19C . 0.9800 ?
    C20 H20A . 0.9800 ?
    C20 H20B . 0.9800 ?
    C20 H20C . 0.9800 ?
loop_
    _geom_angle_atom_site_label_1
    _geom_angle_atom_site_label_2
    _geom_angle_atom_site_label_3
    _geom_angle_site_symmetry_1
    _geom_angle_site_symmetry_3
    _geom_angle
    _geom_angle_publ_flag
    C16 S1 C15 . . 100.65(10) ?
    C4 O1 H1O . . 109.5 ?
    C17 N1 N2 . . 119.11(16) ?
    C17 N1 H1 . . 120.4 ?
    N2 N1 H1 . . 120.4 ?
    C18 N2 N1 . . 117.74(17) ?
    C6 C1 C2 . . 118.89(18) ?
    C6 C1 C15 . . 120.02(18) ?
    C2 C1 C15 . . 121.09(18) ?
    C3 C2 C1 . . 122.04(19) ?
    C3 C2 H2 . . 119.0 ?
    C1 C2 H2 . . 119.0 ?
    C2 C3 C4 . . 117.15(17) ?
    C2 C3 C7 . . 121.32(18) ?
    C4 C3 C7 . . 121.52(17) ?
    O1 C4 C5 . . 120.24(17) ?
    O1 C4 C3 . . 116.94(17) ?
    C5 C4 C3 . . 122.76(18) ?
    C6 C5 C4 . . 116.74(18) ?
    C6 C5 C11 . . 120.44(17) ?
    C4 C5 C11 . . 122.82(17) ?
    C1 C6 C5 . . 122.24(18) ?
    C1 C6 H6 . . 118.9 ?
    C5 C6 H6 . . 118.9 ?
    C8 C7 C9 . . 107.06(18) ?
    C8 C7 C3 . . 111.95(17) ?
    C9 C7 C3 . . 110.44(17) ?
    C8 C7 C10 . . 106.88(18) ?
    C9 C7 C10 . . 110.41(19) ?
    C3 C7 C10 . . 110.01(17) ?
    C7 C8 H8A . . 109.5 ?
    C7 C8 H8B . . 109.5 ?
    H8A C8 H8B . . 109.5 ?
    C7 C8 H8C . . 109.5 ?
    H8A C8 H8C . . 109.5 ?
    H8B C8 H8C . . 109.5 ?
    C7 C9 H9A . . 109.5 ?
    C7 C9 H9B . . 109.5 ?
    H9A C9 H9B . . 109.5 ?
    C7 C9 H9C . . 109.5 ?
    H9A C9 H9C . . 109.5 ?
    H9B C9 H9C . . 109.5 ?
    C7 C10 H10A . . 109.5 ?
    C7 C10 H10B . . 109.5 ?
    H10A C10 H10B . . 109.5 ?
    C7 C10 H10C . . 109.5 ?
    H10A C10 H10C . . 109.5 ?
    H10B C10 H10C . . 109.5 ?
    C14 C11 C12 . . 106.5(2) ?
    C14 C11 C13 . . 110.9(2) ?
    C12 C11 C13 . . 106.61(18) ?
    C14 C11 C5 . . 111.09(18) ?
    C12 C11 C5 . . 111.70(17) ?
    C13 C11 C5 . . 109.91(19) ?
    C11 C12 H12A . . 109.5 ?
    C11 C12 H12B . . 109.5 ?
    H12A C12 H12B . . 109.5 ?
    C11 C12 H12C . . 109.5 ?
    H12A C12 H12C . . 109.5 ?
    H12B C12 H12C . . 109.5 ?
    C11 C13 H13A . . 109.5 ?
    C11 C13 H13B . . 109.5 ?
    H13A C13 H13B . . 109.5 ?
    C11 C13 H13C . . 109.5 ?
    H13A C13 H13C . . 109.5 ?
    H13B C13 H13C . . 109.5 ?
    C11 C14 H14A . . 109.5 ?
    C11 C14 H14B . . 109.5 ?
    H14A C14 H14B . . 109.5 ?
    C11 C14 H14C . . 109.5 ?
    H14A C14 H14C . . 109.5 ?
    H14B C14 H14C . . 109.5 ?
    C1 C15 S1 . . 113.01(14) ?
    C1 C15 H15A . . 109.0 ?
    S1 C15 H15A . . 109.0 ?
    C1 C15 H15B . . 109.0 ?
    S1 C15 H15B . . 109.0 ?
    H15A C15 H15B . . 107.8 ?
    C17 C16 S1 . . 109.51(14) ?
    C17 C16 H16A . . 109.8 ?
    S1 C16 H16A . . 109.8 ?
    C17 C16 H16B . . 109.8 ?
    S1 C16 H16B . . 109.8 ?
    H16A C16 H16B . . 108.2 ?
    O2 C17 N1 . . 120.74(18) ?
    O2 C17 C16 . . 120.97(18) ?
    N1 C17 C16 . . 118.26(18) ?
    N2 C18 C20 . . 126.07(19) ?
    N2 C18 C19 . . 116.51(19) ?
    C20 C18 C19 . . 117.41(19) ?
    C18 C19 H19A . . 109.5 ?
    C18 C19 H19B . . 109.5 ?
    H19A C19 H19B . . 109.5 ?
    C18 C19 H19C . . 109.5 ?
    H19A C19 H19C . . 109.5 ?
    H19B C19 H19C . . 109.5 ?
    C18 C20 H20A . . 109.5 ?
    C18 C20 H20B . . 109.5 ?
    H20A C20 H20B . . 109.5 ?
    C18 C20 H20C . . 109.5 ?
    H20A C20 H20C . . 109.5 ?
    H20B C20 H20C . . 109.5 ?
loop_
    _geom_torsion_atom_site_label_1
    _geom_torsion_atom_site_label_2
    _geom_torsion_atom_site_label_3
    _geom_torsion_atom_site_label_4
    _geom_torsion_site_symmetry_1
    _geom_torsion_site_symmetry_2
    _geom_torsion_site_symmetry_3
    _geom_torsion_site_symmetry_4
    _geom_torsion
    _geom_torsion_publ_flag
    C17 N1 N2 C18 . . . . 177.73(18) ?
    C6 C1 C2 C3 . . . . 1.8(3) ?
    C15 C1 C2 C3 . . . . -177.81(18) ?
    C1 C2 C3 C4 . . . . 1.2(3) ?
    C1 C2 C3 C7 . . . . -177.73(18) ?
    C2 C3 C4 O1 . . . . 178.34(17) ?
    C7 C3 C4 O1 . . . . -2.8(3) ?
    C2 C3 C4 C5 . . . . -4.5(3) ?
    C7 C3 C4 C5 . . . . 174.38(18) ?
    O1 C4 C5 C6 . . . . -178.28(17) ?
    C3 C4 C5 C6 . . . . 4.7(3) ?
    O1 C4 C5 C11 . . . . 1.9(3) ?
    C3 C4 C5 C11 . . . . -175.14(19) ?
    C2 C1 C6 C5 . . . . -1.6(3) ?
    C15 C1 C6 C5 . . . . 178.00(18) ?
    C4 C5 C6 C1 . . . . -1.5(3) ?
    C11 C5 C6 C1 . . . . 178.29(18) ?
    C2 C3 C7 C8 . . . . 3.3(3) ?
    C4 C3 C7 C8 . . . . -175.55(18) ?
    C2 C3 C7 C9 . . . . -115.9(2) ?
    C4 C3 C7 C9 . . . . 65.2(3) ?
    C2 C3 C7 C10 . . . . 122.0(2) ?
    C4 C3 C7 C10 . . . . -56.9(2) ?
    C6 C5 C11 C14 . . . . 114.5(2) ?
    C4 C5 C11 C14 . . . . -65.8(3) ?
    C6 C5 C11 C12 . . . . -4.3(3) ?
    C4 C5 C11 C12 . . . . 175.47(19) ?
    C6 C5 C11 C13 . . . . -122.4(2) ?
    C4 C5 C11 C13 . . . . 57.3(3) ?
    C6 C1 C15 S1 . . . . -102.63(19) ?
    C2 C1 C15 S1 . . . . 77.0(2) ?
    C16 S1 C15 C1 . . . . 61.45(16) ?
    C15 S1 C16 C17 . . . . 81.49(15) ?
    N2 N1 C17 O2 . . . . -174.54(18) ?
    N2 N1 C17 C16 . . . . 7.7(3) ?
    S1 C16 C17 O2 . . . . -87.7(2) ?
    S1 C16 C17 N1 . . . . 89.99(19) ?
    N1 N2 C18 C20 . . . . 2.5(3) ?
    N1 N2 C18 C19 . . . . -177.17(17) ?
loop_
    _geom_hbond_atom_site_label_D
    _geom_hbond_atom_site_label_H
    _geom_hbond_atom_site_label_A
    _geom_hbond_site_symmetry_A
    _geom_hbond_distance_DH
    _geom_hbond_distance_HA
    _geom_hbond_distance_DA
    _geom_hbond_angle_DHA
    _geom_hbond_publ_flag
    N1 H1 O2 5_666 0.88 2.10 2.940(2) 159 yes
