# Supplementary material for: 2-[(3,5-Di-tert-butyl-4-hydroxy­benz­yl)­sulfan­yl]-N′-isopropyl­ideneaceto­hydrazide
Source: Acta Crystallogr Sect E Struct Rep Online. 2009 Mar 11;65(Pt 4):o730. doi: 10.1107/S1600536809007843 (PMC2968854; doi:10.1107/S1600536809007843)
Supplement: Supplementary file 2 [file e-65-0o730-Isup2.hkl]

# 
# h,k,l, Fc-squared, Fo-squared, sigma(Fo-squared) and status flag 
# 
data_I
_shelx_title '  C2/c' 
_shelx_refln_list_code          4 
_shelx_F_calc_maximum      325.11 
_exptl_crystal_F_000      1584.00 
_reflns_d_resolution_high  0.7696 
 
loop_ 
 _symmetry_equiv_pos_as_xyz 
 'x, y, z' 
 '-x, y, -z+1/2' 
 'x+1/2, y+1/2, z' 
 '-x+1/2, y+1/2, -z+1/2' 
 '-x, -y, -z' 
 'x, -y, z-1/2' 
 '-x+1/2, -y+1/2, -z' 
 'x+1/2, -y+1/2, z-1/2' 
 
_cell_length_a    30.8643 
_cell_length_b    10.0128 
_cell_length_c    13.9596 
_cell_angle_alpha  90.000 
_cell_angle_beta   96.227 
_cell_angle_gamma  90.000 
 
_shelx_F_squared_multiplier     1.000 
 
loop_ 
 _refln_index_h 
 _refln_index_k 
 _refln_index_l 
 _refln_F_squared_calc 
 _refln_F_squared_meas 
 _refln_F_squared_sigma 
 _refln_observed_status 
   2   0   0     2796.80       -2.02      1.34 o 
   4   0   0    12170.90    12646.38    216.02 o 
   6   0   0     1037.44      955.17     35.56 o 
   8   0   0      232.08      193.28     33.14 o 
  10   0   0     6242.36     6910.36    213.08 o 
  12   0   0     1858.72     1695.50     95.77 o 
  14   0   0     9488.23     8972.04    282.56 o 
  16   0   0     1178.26     1473.91    101.85 o 
  18   0   0     2711.76     2705.46    143.82 o 
  20   0   0     8455.88     8827.25    224.77 o 
  22   0   0     4361.36     4685.72    355.53 o 
  24   0   0      736.14      744.59    200.60 o 
  26   0   0        2.22      -15.71     42.52 o 
  28   0   0     4531.10     4386.40    172.14 o 
  30   0   0      351.69      306.72    136.04 o 
  32   0   0       28.67       75.60     57.70 o 
  34   0   0      160.99      247.11     74.23 o 
  36   0   0      208.03      314.60     84.77 o 
  38   0   0        0.78       19.66    121.18 o 
   1   1   0     2385.33     2303.60     51.16 o 
   3   1   0    37784.48    40736.09    469.24 o 
   5   1   0    15095.93    15930.65    174.24 o 
   7   1   0     5773.59     5746.31     76.57 o 
   9   1   0     5203.13     5043.73     81.17 o 
  11   1   0    11647.38    12842.34    175.42 o 
  13   1   0     2025.69     1956.02     52.01 o 
  15   1   0      298.36      358.97     27.08 o 
  17   1   0     3431.57     3571.02    109.65 o 
  19   1   0       25.41       64.88     26.33 o 
  21   1   0      148.93       80.82     38.03 o 
  23   1   0       45.45        0.20     27.79 o 
  25   1   0     3837.08     3725.30    120.17 o 
  27   1   0       15.12       56.76     50.70 o 
  29   1   0      167.90      104.37     40.21 o 
  31   1   0       48.90       40.56     39.23 o 
  33   1   0      302.05      386.95     56.95 o 
  35   1   0       59.22       88.61     55.95 o 
  37   1   0      161.49      111.05     68.10 o 
  39   1   0       31.17       87.33     66.92 o 
   0   2   0    73152.29    72155.67   1157.60 o 
   2   2   0    47106.27    46217.61    481.67 o 
   4   2   0    51516.48    54840.91    633.44 o 
   6   2   0     9413.64    10091.47    121.15 o 
   8   2   0    17254.57    18662.50    210.57 o 
  10   2   0      918.58      769.20     31.14 o 
  12   2   0     2729.14     3195.38     60.01 o 
  14   2   0    12049.53    12682.31    181.65 o 
  16   2   0      367.50      310.43     33.99 o 
  18   2   0       29.36       21.77     19.04 o 
  20   2   0     4213.14     4314.93     95.55 o 
  22   2   0      438.47      347.47     36.45 o 
  24   2   0     1100.95     1055.60     67.81 o 
  26   2   0      321.05      320.07     62.00 o 
  28   2   0     1147.72     1130.50     77.69 o 
  30   2   0      699.05      835.22    145.04 o 
  32   2   0      173.81      117.35     64.53 o 
  34   2   0       19.11       17.44     73.74 o 
  36   2   0       45.37      107.57     60.74 o 
  38   2   0       97.40      164.17    110.94 o 
   1   3   0     1094.46     1286.99     29.65 o 
   3   3   0      186.57      243.02     14.74 o 
   5   3   0     6264.68     6174.57    136.72 o 
   7   3   0     9736.75     9835.29    144.73 o 
   9   3   0     3807.12     3653.70     75.32 o 
  11   3   0     2160.63     2300.66     57.94 o 
  13   3   0     2658.41     2534.45     53.69 o 
  15   3   0     4048.92     4084.43     75.26 o 
  17   3   0        7.90       -3.89     15.59 o 
  19   3   0     2686.57     2535.43     68.96 o 
  21   3   0     1420.14     1499.69     57.03 o 
  23   3   0     3283.18     3030.86    103.38 o 
  25   3   0      392.05      365.79     49.35 o 
  27   3   0      542.52      423.73     73.79 o 
  29   3   0      292.51      186.54     66.94 o 
  31   3   0     1322.27     1082.89    113.06 o 
  33   3   0     1121.59     1160.27    120.86 o 
  35   3   0      725.42      555.92    134.99 o 
  37   3   0       81.24      107.08     64.45 o 
   0   4   0       58.63      123.86     22.35 o 
   2   4   0     2041.24     2016.55     41.64 o 
   4   4   0     2379.07     2771.36     52.30 o 
   6   4   0     1492.07     1653.97     51.58 o 
   8   4   0    11432.90    12050.86    178.58 o 
  10   4   0     1649.64     1714.15     78.04 o 
  12   4   0     1070.05     1140.87     46.69 o 
  14   4   0     1762.80     1770.23     44.10 o 
  16   4   0       17.50       16.53     16.95 o 
  18   4   0      856.35     1076.82     60.17 o 
  20   4   0        5.38      -12.50     24.28 o 
  22   4   0        8.25      -30.86     40.12 o 
  24   4   0      268.79      252.72     65.84 o 
  26   4   0      192.97      145.17     55.88 o 
  28   4   0        8.90       48.58     54.35 o 
  30   4   0       56.79       14.92     57.01 o 
  32   4   0      331.48      342.48     84.74 o 
  34   4   0        6.22        6.33     63.33 o 
  36   4   0        2.21       42.95     75.42 o 
   1   5   0     6345.48     5907.79     87.08 o 
   3   5   0     2089.14     2235.43     47.82 o 
   5   5   0     6179.35     5902.31     92.40 o 
   7   5   0     2452.82     2753.91     72.20 o 
   9   5   0     1335.97      949.36     44.06 o 
  11   5   0     1732.60     1633.09     98.76 o 
  13   5   0     3328.14     3164.45     82.92 o 
  15   5   0     1728.50     1482.23     78.93 o 
  17   5   0     2520.15     2680.36     80.56 o 
  19   5   0     6064.75     5762.44    159.43 o 
  21   5   0      824.85      744.78     68.76 o 
  23   5   0      371.28      473.54     76.99 o 
  25   5   0      427.99      525.17    112.12 o 
  27   5   0      151.69      176.58     64.45 o 
  29   5   0       12.21       -2.63     57.85 o 
  31   5   0      120.80       63.47     67.70 o 
  33   5   0     2250.50     2274.17    162.83 o 
  35   5   0      221.76      206.25    127.03 o 
   0   6   0       26.20       -2.91     22.82 o 
   2   6   0     2733.18     2885.83     59.76 o 
   4   6   0        3.77        8.06     14.99 o 
   6   6   0      709.09      601.56     42.63 o 
   8   6   0      692.04      796.48     45.29 o 
  10   6   0     5346.20     5629.98    118.72 o 
  12   6   0     1323.17     1162.78     57.73 o 
  14   6   0      106.29       82.91     26.93 o 
  16   6   0        3.16      -12.51     35.24 o 
  18   6   0      746.55      743.50     72.60 o 
  20   6   0      466.71      475.26     63.44 o 
  22   6   0     1337.84     1609.22     97.74 o 
  24   6   0      516.34      589.84     71.83 o 
  26   6   0      123.23      126.70     66.05 o 
  28   6   0      282.38      229.02     73.15 o 
  30   6   0     1679.55     1557.13    281.57 o 
  32   6   0        0.03      108.74     73.58 o 
  34   6   0      247.86      170.70     84.12 o 
   1   7   0     1595.02     1594.83     53.77 o 
   3   7   0       64.60       47.64     19.34 o 
   5   7   0     1193.54     1215.13     41.91 o 
   7   7   0      955.96      952.97     48.08 o 
   9   7   0        1.67       13.95     24.65 o 
  11   7   0      202.08      186.52     33.33 o 
  13   7   0      374.85      353.97     48.18 o 
  15   7   0       24.99       -7.27     28.45 o 
  17   7   0      690.72      804.56     72.67 o 
  19   7   0      629.92      414.90     61.91 o 
  21   7   0      255.10      207.22     53.70 o 
  23   7   0     1506.57     1587.53    155.08 o 
  25   7   0       50.71       32.05     48.90 o 
  27   7   0       45.23      -51.75     61.03 o 
  29   7   0      116.84       41.07     67.02 o 
  31   7   0       34.81       25.64    117.92 o 
  33   7   0       12.21      -55.26     70.27 o 
   0   8   0    23239.38    22126.70    369.57 o 
   2   8   0     3010.07     2983.85     82.34 o 
   4   8   0       33.92       -5.40     31.40 o 
   6   8   0      635.72      700.64     42.84 o 
   8   8   0       45.45       84.40     28.09 o 
  10   8   0     2214.80     2417.78    125.24 o 
  12   8   0      336.14      243.97     39.21 o 
  14   8   0      453.96      555.79     95.65 o 
  16   8   0       12.39       22.78     38.52 o 
  18   8   0      997.02      928.90     81.25 o 
  20   8   0     3119.98     2899.19    130.77 o 
  22   8   0       15.13      -21.62     43.82 o 
  24   8   0      618.72      647.18     90.06 o 
  26   8   0      156.48      158.95     63.37 o 
  28   8   0      602.33      679.11    391.04 o 
  30   8   0      178.28      170.00     81.67 o 
   1   9   0       22.83       65.63     36.54 o 
   3   9   0     1387.40     1317.00     61.64 o 
   5   9   0     1144.49     1010.87     58.36 o 
   7   9   0     1361.56     1279.71     67.65 o 
   9   9   0     2098.67     2104.20     87.32 o 
  11   9   0       13.99      -11.87     26.99 o 
  13   9   0      834.91      692.84     73.47 o 
  15   9   0       25.05       40.69     81.20 o 
  17   9   0        0.05      -14.76     43.33 o 
  19   9   0      284.87      240.35     59.92 o 
  21   9   0       66.69      123.90     56.13 o 
  23   9   0        0.01      -24.46     48.67 o 
  25   9   0      590.32      474.14     82.45 o 
  27   9   0      111.13       91.43     89.57 o 
   0  10   0     5864.66     6450.61    317.91 o 
   2  10   0     1369.11     1524.53     91.70 o 
   4  10   0      230.67      133.88     44.96 o 
   6  10   0       87.65      104.67     53.64 o 
   8  10   0      703.97      688.34     54.95 o 
  10  10   0        0.33       41.17     40.59 o 
  12  10   0        3.55       32.33     39.72 o 
  14  10   0      337.10      391.25     58.24 o 
  16  10   0       61.42       88.90     52.60 o 
  18  10   0       64.97      -20.98     49.54 o 
  20  10   0     1160.50     1220.29    106.58 o 
  22  10   0       23.92       43.61     57.77 o 
  24  10   0       20.47        3.07     59.41 o 
   1  11   0        4.45       -9.09     45.09 o 
   3  11   0      134.34      133.16     46.92 o 
   5  11   0     2766.42     2957.66    121.28 o 
   7  11   0      260.85      287.67     54.25 o 
   9  11   0     1082.85     1062.65     95.66 o 
  11  11   0        7.33       94.93     53.43 o 
  13  11   0      487.86      597.01     68.21 o 
  15  11   0       37.32       87.58     47.39 o 
  17  11   0      125.68      178.48     55.81 o 
  19  11   0      288.55      419.20     91.65 o 
  21  11   0       62.01       81.00     80.29 o 
   0  12   0      223.66       86.49    102.12 o 
   2  12   0      353.38      415.59     60.84 o 
   4  12   0      438.77      454.34     59.21 o 
   6  12   0     1293.99     1484.73    151.40 o 
   8  12   0       42.14       37.18     54.32 o 
  10  12   0        2.09       -8.62     56.47 o 
  12  12   0       22.03       -1.44     59.19 o 
  14  12   0        0.10       80.05     63.07 o 
   1  13   0      980.25     1146.92     84.77 o 
 -39   1   1      413.66      402.21     80.69 o 
 -37   1   1      307.23      219.62     81.54 o 
 -35   1   1      480.93      597.48     80.42 o 
 -33   1   1       25.49       58.07     43.30 o 
 -31   1   1     1040.34     1022.98     87.84 o 
 -29   1   1      147.49      167.98     41.08 o 
 -27   1   1     2394.63     2364.65     86.24 o 
 -25   1   1     1423.42     1416.29     98.72 o 
 -23   1   1      146.01      124.79     35.01 o 
 -21   1   1     1262.91     1208.99     67.26 o 
 -19   1   1      153.65      249.28     56.97 o 
 -17   1   1     1690.22     1661.98     89.46 o 
 -15   1   1     2947.81     3066.16     70.97 o 
 -13   1   1     1053.03     1031.67     39.12 o 
 -11   1   1    10711.05    10623.30    151.23 o 
  -9   1   1     6086.47     6484.05    102.00 o 
  -7   1   1    20471.33    21287.29    261.98 o 
  -5   1   1    16862.90    17792.13    250.90 o 
  -3   1   1    85416.28    87858.30   1146.06 o 
  -1   1   1      359.40      313.40      9.67 o 
   1   1   1     1592.87     1925.97     61.83 o 
   3   1   1    30204.93    30473.50    356.98 o 
   5   1   1     4433.80     4490.60     70.34 o 
   7   1   1    21887.45    23204.54    281.44 o 
   9   1   1     1255.43     1498.78     48.18 o 
  11   1   1     1757.38     1375.23     51.23 o 
  13   1   1      172.91      143.20     25.57 o 
  15   1   1     3910.75     3462.37     92.11 o 
  17   1   1    10237.99    10853.86    202.46 o 
  19   1   1     8525.40     9293.57    188.89 o 
  21   1   1     2017.95     1854.77     79.48 o 
  23   1   1     1898.65     1758.00     81.51 o 
  25   1   1     5687.90     6036.79    159.77 o 
  27   1   1     2763.13     2801.64    109.50 o 
  29   1   1        1.34       11.88     40.97 o 
  31   1   1      311.25      354.40     52.43 o 
  33   1   1      123.47       95.59     45.05 o 
  35   1   1      131.69      133.41     71.66 o 
  37   1   1       23.55      -66.98     56.69 o 
  39   1   1      486.38      449.48    170.35 o 
 -38   2   1      504.98      444.74     96.52 o 
 -36   2   1      561.08      534.35     82.07 o 
 -34   2   1      471.84      543.63     76.82 o 
 -32   2   1       49.40        6.85     57.62 o 
 -30   2   1      664.89      466.88     81.77 o 
 -28   2   1      465.65      425.46     68.28 o 
 -26   2   1     2080.18     1994.06     75.06 o 
 -24   2   1       28.31       57.15     28.00 o 
 -22   2   1     3202.71     3118.67     84.72 o 
 -20   2   1     9349.41     9457.42    160.61 o 
 -18   2   1      545.06      525.83     35.20 o 
 -16   2   1     2800.30     2991.86     71.61 o 
 -14   2   1      937.75     1041.70     36.85 o 
 -12   2   1     2384.20     2378.57     64.67 o 
 -10   2   1     2908.98     2930.73     54.26 o 
  -8   2   1      318.51      304.13     26.36 o 
  -6   2   1    56331.29    59925.28    768.95 o 
  -4   2   1     5681.11     5844.75     88.95 o 
  -2   2   1     5141.69     5442.69     71.96 o 
   0   2   1     4960.39     5403.55    110.75 o 
   2   2   1     2889.02     2898.90     54.20 o 
   4   2   1     7160.74     7834.87    131.97 o 
   6   2   1      989.85     1151.78     27.01 o 
   8   2   1    49889.05    52946.74    597.73 o 
  10   2   1      168.12      181.59     23.62 o 
  12   2   1    11708.91    11481.75    161.85 o 
  14   2   1        7.52      -20.53     13.68 o 
  16   2   1      110.47      181.81     21.91 o 
  18   2   1      254.35      275.02     67.30 o 
  20   2   1      218.64      230.00     59.03 o 
  22   2   1     3680.57     3961.79    148.44 o 
  24   2   1      940.02     1083.92     91.92 o 
  26   2   1     1449.77     1332.78     79.48 o 
  28   2   1       31.65       76.72     40.59 o 
  30   2   1      306.70      341.32     75.72 o 
  32   2   1       37.57       61.27     62.14 o 
  34   2   1      115.80      125.85     61.99 o 
  36   2   1      588.87      628.23     89.12 o 
  38   2   1       41.18        7.90     60.21 o 
 -37   3   1       70.42       29.56     61.68 o 
 -35   3   1      657.53      565.80     97.22 o 
 -33   3   1      457.15      296.58     79.92 o 
 -31   3   1        6.82      -33.10     52.76 o 
 -29   3   1       27.84      111.63     56.38 o 
 -27   3   1     1111.99     1022.00     98.70 o 
 -25   3   1       39.90      -10.17     37.78 o 
 -23   3   1      668.45      714.50     46.17 o 
 -21   3   1     1173.15     1105.33     50.79 o 
 -19   3   1        6.70        3.23     20.05 o 
 -17   3   1        5.71       -0.60     16.53 o 
 -15   3   1     1466.08     1419.64     43.85 o 
 -13   3   1      867.36      966.48     33.91 o 
 -11   3   1    12886.95    13328.85    166.60 o 
  -9   3   1     6480.34     7152.56    138.65 o 
  -7   3   1     6516.59     6681.02    110.27 o 
  -5   3   1      609.54      818.88     29.72 o 
  -3   3   1      174.89      145.73     19.11 o 
  -1   3   1     7737.56     7215.37    109.06 o 
   1   3   1     2946.48     2757.15     57.65 o 
   3   3   1       79.56       46.50     15.07 o 
   5   3   1    27671.97    28605.25    411.54 o 
   7   3   1        2.48       16.73     13.75 o 
   9   3   1       43.81       46.12     12.55 o 
  11   3   1    36449.00    41919.46    451.96 o 
  13   3   1    14850.11    15599.15    192.11 o 
  15   3   1     3396.24     4023.77     73.55 o 
  17   3   1     1368.10     1499.91     73.90 o 
  19   3   1      320.86      299.08     28.22 o 
  21   3   1      790.00      911.43    142.37 o 
  23   3   1        0.19      -43.90     29.26 o 
  25   3   1     1239.15     1287.01     75.38 o 
  27   3   1     2737.76     2883.52    149.09 o 
  29   3   1      692.08      677.88    269.59 o 
  31   3   1        0.12        1.36     58.76 o 
  33   3   1       33.69       65.06     64.37 o 
  35   3   1       20.67      -31.99     67.60 o 
  37   3   1      279.27      217.28     85.66 o 
 -38   4   1      225.89      223.14     95.26 o 
 -36   4   1     1832.66     1791.52    153.47 o 
 -34   4   1      566.62      741.02    110.52 o 
 -32   4   1      538.51      425.37     86.36 o 
 -30   4   1      736.78      592.65     92.30 o 
 -28   4   1      424.45      384.34     77.49 o 
 -26   4   1       61.90      -36.22     61.31 o 
 -24   4   1      322.46      233.42     60.59 o 
 -22   4   1     1694.01     1611.33     76.52 o 
 -20   4   1     1487.60     1369.81     69.09 o 
 -18   4   1     2104.47     2145.83     78.78 o 
 -16   4   1    10359.12    10031.94    143.21 o 
 -14   4   1     9994.75    10367.33    173.82 o 
 -12   4   1      359.38      258.25     29.14 o 
 -10   4   1     3711.68     3488.35     80.30 o 
  -8   4   1     1883.24     2187.92     61.63 o 
  -6   4   1    12882.16    13667.57    175.78 o 
  -4   4   1     2499.88     2598.21     47.61 o 
  -2   4   1     4259.26     3995.66     62.37 o 
   0   4   1      172.22      192.59     19.89 o 
   2   4   1    23558.88    22618.56    259.16 o 
   4   4   1      844.50      776.38     37.37 o 
   6   4   1    26706.37    27430.95    408.82 o 
   8   4   1       86.22       85.85     31.05 o 
  10   4   1    14087.12    15045.16    288.00 o 
  12   4   1     3045.43     2901.35     70.93 o 
  14   4   1      298.29      335.61     22.55 o 
  16   4   1    18770.19    18119.15    337.43 o 
  18   4   1        3.66       24.91     17.81 o 
  20   4   1     5144.61     5124.35    199.61 o 
  22   4   1     1497.66     1389.32    104.42 o 
  24   4   1      505.17      495.25     78.30 o 
  26   4   1     1476.57     1603.25    215.62 o 
  28   4   1      192.35      186.76     65.70 o 
  30   4   1        3.60      -72.10     48.06 o 
  32   4   1      370.89      345.84    198.89 o 
  34   4   1        7.66      -46.97     61.84 o 
  36   4   1      565.78      710.78    117.00 o 
 -35   5   1        5.07      103.86    102.12 o 
 -33   5   1       10.54       36.52    164.98 o 
 -31   5   1      208.07      195.56     76.14 o 
 -29   5   1      354.89      418.17     86.93 o 
 -27   5   1     1087.31     1075.87    113.28 o 
 -25   5   1       15.23       18.35     47.98 o 
 -23   5   1       20.37       15.35     37.17 o 
 -21   5   1      715.73      701.07     67.30 o 
 -19   5   1      113.86      130.83     46.82 o 
 -17   5   1      201.24      151.86     30.54 o 
 -15   5   1       18.47       29.91     31.39 o 
 -13   5   1      847.38      829.87     48.91 o 
 -11   5   1     3923.46     4009.89    157.18 o 
  -9   5   1     2034.56     2326.91     77.79 o 
  -7   5   1     1453.25     1581.13     49.51 o 
  -5   5   1      317.53      282.58     19.67 o 
  -3   5   1      892.14      941.58     32.20 o 
  -1   5   1     5420.54     5328.87     81.48 o 
   1   5   1      226.17      313.93     22.52 o 
   3   5   1     6614.36     6733.28    103.27 o 
   5   5   1       42.72       16.11     14.98 o 
   7   5   1     1849.47     2076.92     84.05 o 
   9   5   1      483.91      456.60     33.21 o 
  11   5   1      716.91      671.67     39.17 o 
  13   5   1     3438.79     3571.75     86.13 o 
  15   5   1     5717.68     6048.75    164.13 o 
  17   5   1       11.06       39.69     33.48 o 
  19   5   1     1212.14     1143.11     77.72 o 
  21   5   1      589.35      439.37     58.70 o 
  23   5   1     1426.13     1098.46    159.34 o 
  25   5   1       40.13       61.66     55.63 o 
  27   5   1      867.99      756.20     99.79 o 
  29   5   1      271.65      313.12     80.71 o 
  31   5   1       63.41      114.79    129.57 o 
  33   5   1        3.33       57.03     61.73 o 
  35   5   1      158.33      257.33     94.28 o 
 -34   6   1      816.86      948.34    128.60 o 
 -32   6   1       19.89      -71.93     59.96 o 
 -30   6   1      149.51       28.41     63.63 o 
 -28   6   1        0.11       80.49     64.52 o 
 -26   6   1      343.26      314.12     73.85 o 
 -24   6   1      387.44      453.76     66.05 o 
 -22   6   1      909.50      769.92     74.07 o 
 -20   6   1     2227.42     1932.03     98.77 o 
 -18   6   1       49.87       32.18     35.53 o 
 -16   6   1     1275.10     1302.61     63.59 o 
 -14   6   1     2337.85     2390.69     88.14 o 
 -12   6   1      574.43      563.93     43.64 o 
 -10   6   1      611.71      463.53     39.37 o 
  -8   6   1     1905.39     1897.11     66.85 o 
  -6   6   1     3109.63     3013.61     54.47 o 
  -4   6   1     2312.09     2272.54     52.55 o 
  -2   6   1      192.48      165.60     20.86 o 
   0   6   1     3313.12     3232.81     64.33 o 
   2   6   1       20.23        3.81     16.94 o 
   4   6   1       26.68       19.11     16.61 o 
   6   6   1     2469.84     2556.48     78.48 o 
   8   6   1     7494.81     7526.89    139.61 o 
  10   6   1      237.45      249.54     32.28 o 
  12   6   1      883.11      758.78     45.31 o 
  14   6   1        0.01        6.92     23.45 o 
  16   6   1     2003.06     1954.17    142.67 o 
  18   6   1     2013.81     1815.39     94.78 o 
  20   6   1     5146.08     4753.80    164.36 o 
  22   6   1      303.99      461.41     65.50 o 
  24   6   1     2911.41     2807.08    177.29 o 
  26   6   1       16.02       54.19     60.25 o 
  28   6   1       50.79      129.93     65.65 o 
  30   6   1      623.73      432.93     93.95 o 
  32   6   1      339.09      236.34     86.16 o 
  34   6   1        1.23       15.81     76.46 o 
 -33   7   1       81.64      139.29     88.42 o 
 -31   7   1     1160.13     1134.31    165.36 o 
 -29   7   1       64.33      109.35    143.71 o 
 -27   7   1      448.90      431.13     73.66 o 
 -25   7   1      682.55      648.21     77.27 o 
 -23   7   1      421.17      386.38     64.94 o 
 -21   7   1     1422.26     1648.34    210.72 o 
 -19   7   1      194.33      252.61     53.99 o 
 -17   7   1     1471.22     1403.85     78.87 o 
 -15   7   1      291.63      239.98     39.23 o 
 -13   7   1      544.53      579.99     48.72 o 
 -11   7   1     2934.03     2935.98     90.36 o 
  -9   7   1       33.89       34.92     26.71 o 
  -7   7   1     2947.95     2596.63     67.11 o 
  -5   7   1     1546.39     1624.53     44.35 o 
  -3   7   1      367.60      343.67     27.89 o 
  -1   7   1     3934.84     3972.96    105.72 o 
   1   7   1      645.17      733.32     35.78 o 
   3   7   1     3449.65     3579.48     80.16 o 
   5   7   1      554.84      551.13     30.94 o 
   7   7   1     5260.54     5465.95    125.30 o 
   9   7   1      139.69       96.73     39.38 o 
  11   7   1     1002.81     1110.99     57.17 o 
  13   7   1      281.40      377.54     41.65 o 
  15   7   1     1038.74      966.80     74.53 o 
  17   7   1      760.92      708.85     70.34 o 
  19   7   1      638.26      562.24     67.42 o 
  21   7   1     2488.05     2373.36    178.02 o 
  23   7   1       40.67       26.01     45.50 o 
  25   7   1       96.80       36.53     55.67 o 
  27   7   1     1728.66     2064.29    153.84 o 
  29   7   1      484.96      591.50    106.83 o 
  31   7   1       50.88        8.09     71.07 o 
  33   7   1      382.69      324.82    247.00 o 
 -30   8   1      110.66      156.76    123.77 o 
 -28   8   1       15.82      -52.32     54.48 o 
 -26   8   1       61.51       83.66     56.74 o 
 -24   8   1        8.59        8.07     46.75 o 
 -22   8   1        1.21      -18.62     45.73 o 
 -20   8   1      209.92      178.42     54.67 o 
 -18   8   1      394.30      465.04     65.21 o 
 -16   8   1      239.79      198.80     51.58 o 
 -14   8   1       90.78      113.66     37.00 o 
 -12   8   1       13.86       -2.75     41.10 o 
 -10   8   1      153.07      211.22     64.53 o 
  -8   8   1      782.82      796.53     45.68 o 
  -6   8   1     1180.86     1107.29     51.14 o 
  -4   8   1       27.05       56.53     28.84 o 
  -2   8   1     1334.93     1319.31     58.15 o 
   0   8   1     1772.89     1627.94     58.10 o 
   2   8   1     1591.53     1656.87     64.11 o 
   4   8   1      478.50      390.17     40.17 o 
   6   8   1       68.05       89.33     30.15 o 
   8   8   1      317.99      334.24     40.70 o 
  10   8   1      219.27      250.28     39.46 o 
  12   8   1     1708.70     1571.58     90.19 o 
  14   8   1      103.37       39.20     40.40 o 
  16   8   1     1734.03     1599.96     96.82 o 
  18   8   1      339.98      388.15     64.10 o 
  20   8   1       87.10       50.80     48.98 o 
  22   8   1      499.53      534.31     76.05 o 
  24   8   1      653.44      590.81     80.86 o 
  26   8   1       60.95      125.20     68.56 o 
  28   8   1       23.49      -70.23     65.97 o 
  30   8   1      211.33       90.97     76.53 o 
 -27   9   1      627.78      584.17     87.44 o 
 -25   9   1      297.84      385.71     78.11 o 
 -23   9   1       24.05        2.76     50.45 o 
 -21   9   1      379.11      395.81     70.00 o 
 -19   9   1       40.92       29.26     46.03 o 
 -17   9   1      434.10      464.77     70.55 o 
 -15   9   1      750.55      832.51     80.31 o 
 -13   9   1       23.42       29.86     30.47 o 
 -11   9   1      989.38     1036.73     84.78 o 
  -9   9   1        1.03      -16.21     27.76 o 
  -7   9   1        0.63       23.62     25.75 o 
  -5   9   1      693.86      666.76     45.68 o 
  -3   9   1     1463.12     1253.68     60.44 o 
  -1   9   1     1439.22     1465.14    129.35 o 
   1   9   1        1.01      -27.85     31.59 o 
   3   9   1     1777.22     1836.37     71.89 o 
   5   9   1      343.81      339.47     66.05 o 
   7   9   1       86.72       26.84     31.67 o 
   9   9   1      176.94      174.97     35.89 o 
  11   9   1      708.06      836.96    101.16 o 
  13   9   1        1.18      -56.33     38.58 o 
  15   9   1     1332.32     1271.24     92.62 o 
  17   9   1     3701.08     3339.07    182.54 o 
  19   9   1        6.97       88.25     51.18 o 
  21   9   1       25.53       61.63     69.05 o 
  23   9   1      201.91      281.89     68.19 o 
  25   9   1      882.96      899.75     98.89 o 
  27   9   1      392.14      656.12     92.20 o 
 -24  10   1       27.04       35.88     60.08 o 
 -22  10   1      917.90     1060.59    102.96 o 
 -20  10   1      897.81     1069.35    117.49 o 
 -18  10   1        5.00      -44.92     48.05 o 
 -16  10   1      810.05      786.11     75.10 o 
 -14  10   1        2.70       -3.56     37.77 o 
 -12  10   1       24.15       26.20     37.19 o 
 -10  10   1      112.35       79.30     36.86 o 
  -8  10   1     1368.79     1356.97     74.71 o 
  -6  10   1      240.06      257.92     43.70 o 
  -4  10   1       78.14       13.52     32.26 o 
  -2  10   1       48.91      132.41     43.49 o 
   0  10   1      349.80      329.14     52.30 o 
   2  10   1     1877.62     1877.06    105.63 o 
   4  10   1       11.75      -24.53     36.79 o 
   6  10   1     1403.87     1385.98     74.71 o 
   8  10   1       22.42       76.45     34.04 o 
  10  10   1        5.45      -17.30     36.89 o 
  12  10   1       22.64      -17.41     49.98 o 
  14  10   1      436.30      413.45     97.01 o 
  16  10   1      270.32      162.19     66.05 o 
  18  10   1      323.20      329.50     91.29 o 
  20  10   1        0.19       20.63     54.79 o 
  22  10   1     1061.42     1004.42    128.04 o 
  24  10   1      306.43      279.72     74.96 o 
 -21  11   1      465.90      463.47     71.54 o 
 -19  11   1        0.77      -13.31     44.25 o 
 -17  11   1      135.36      222.99     79.17 o 
 -15  11   1      142.99      114.24     50.20 o 
 -13  11   1      538.34      567.31     68.75 o 
 -11  11   1       47.44       -9.20     50.36 o 
  -9  11   1       27.55       40.68     40.41 o 
  -7  11   1      147.65      159.10     43.75 o 
  -5  11   1        2.78      -28.05     33.92 o 
  -3  11   1      433.06      389.86     53.42 o 
  -1  11   1       13.94       57.48     43.47 o 
   1  11   1      255.66      186.85     50.15 o 
   3  11   1      433.70      365.90     59.35 o 
   5  11   1      115.64      166.16     45.40 o 
   7  11   1      212.40      270.96     63.68 o 
   9  11   1      323.42      310.30     68.62 o 
  11  11   1      230.49      145.67     65.76 o 
  13  11   1      382.29      296.89     58.45 o 
  15  11   1      210.58      109.26     50.78 o 
  17  11   1      140.44      188.21     56.14 o 
  19  11   1       26.68       38.09     58.21 o 
 -14  12   1      344.81      362.74     93.42 o 
 -12  12   1      119.91      214.20     69.18 o 
 -10  12   1       25.84       75.15     60.17 o 
  -8  12   1      373.02      365.41     74.84 o 
  -6  12   1      155.26      120.81     45.50 o 
  -4  12   1      142.83      111.45     45.21 o 
  -2  12   1      193.03      267.15     51.20 o 
   0  12   1       14.25       51.19     40.94 o 
   2  12   1      960.39     1012.83     86.01 o 
   4  12   1       40.62       83.85     48.57 o 
   6  12   1      207.03      240.81     67.78 o 
   8  12   1      211.97      195.42     64.94 o 
  10  12   1      115.66      205.18     69.32 o 
  12  12   1       60.66       46.95     63.24 o 
  14  12   1       83.13       77.46     62.71 o 
 -40   0   2      248.58      303.55    142.17 o 
 -38   0   2      355.23      445.21     95.90 o 
 -36   0   2      295.72      307.80    141.34 o 
 -34   0   2     4093.52     3765.49    406.62 o 
 -32   0   2      709.04      661.48     89.92 o 
 -30   0   2     1113.26     1014.74     95.65 o 
 -28   0   2     6700.97     6894.35    217.67 o 
 -26   0   2     1326.65     1363.13     95.09 o 
 -24   0   2      347.00      347.23     79.64 o 
 -22   0   2     1040.69     1108.51     61.84 o 
 -20   0   2      309.91      256.48     35.64 o 
 -18   0   2     5567.20     5028.32    118.46 o 
 -16   0   2     4562.09     5052.40    114.75 o 
 -14   0   2    11290.43    11334.86    194.57 o 
 -12   0   2     3399.13     3247.10     96.92 o 
 -10   0   2    31423.96    31604.07    543.09 o 
  -8   0   2    77392.80    81485.72   1320.65 o 
  -6   0   2    54377.06    54390.64   1341.74 o 
  -4   0   2     1612.75     1672.18     41.76 o 
  -2   0   2    29299.82    30123.71    410.86 o 
   0   0   2     1729.40     1631.98     45.20 o 
   2   0   2   105694.81   109599.48   1744.69 o 
   4   0   2    47024.31    48625.98    945.07 o 
   6   0   2    19583.97    19448.48    487.70 o 
   8   0   2     2776.74     2970.80    122.06 o 
  10   0   2        6.13       27.73     28.94 o 
  12   0   2    23260.63    24432.47    630.41 o 
  14   0   2     2623.96     2419.03    128.58 o 
  16   0   2     9074.87     9001.98    299.47 o 
  18   0   2     4100.50     3861.02    181.38 o 
  20   0   2     8389.80     8239.23    301.45 o 
  22   0   2     3036.14     3193.71    178.18 o 
  24   0   2       11.73       16.90     50.81 o 
  26   0   2       18.19      -38.70     40.87 o 
  28   0   2      536.47      414.67     74.48 o 
  30   0   2       31.31       50.09     56.81 o 
  32   0   2       42.86       61.10     62.85 o 
  34   0   2      840.05      846.09    133.72 o 
  36   0   2       33.57      -38.51     67.51 o 
  38   0   2      364.88      399.10    147.36 o 
 -39   1   2      412.11      454.06     81.27 o 
 -37   1   2       69.76      -12.79     58.00 o 
 -35   1   2       47.86      101.60     55.72 o 
 -33   1   2      103.91       87.82     43.21 o 
 -31   1   2     1798.82     1864.65     86.75 o 
 -29   1   2      729.22      637.43     56.77 o 
 -27   1   2       66.63       53.89     33.05 o 
 -25   1   2      732.75      780.53     46.63 o 
 -23   1   2      194.11      177.24     48.67 o 
 -21   1   2        0.12      -14.58     21.97 o 
 -19   1   2        3.68      -17.78     18.53 o 
 -17   1   2     2087.34     2130.92     63.46 o 
 -15   1   2       28.28       57.77     18.05 o 
 -13   1   2      127.98      146.28     22.43 o 
 -11   1   2     7250.23     7641.77    119.92 o 
  -9   1   2      834.89      862.51     32.76 o 
  -7   1   2     2724.46     3123.00     59.35 o 
  -5   1   2    20474.20    22628.44    274.09 o 
  -3   1   2     2149.12     2018.21     34.28 o 
  -1   1   2    20291.67    20716.24    185.66 o 
   1   1   2       11.48        8.08      7.38 o 
   3   1   2      224.72      231.17     28.40 o 
   5   1   2    29641.15    30087.90    512.95 o 
   7   1   2     3149.29     3269.43     73.99 o 
   9   1   2     5546.31     5437.68    108.71 o 
  11   1   2     1003.06     1048.48     47.49 o 
  13   1   2      466.95      447.83     39.55 o 
  15   1   2     1137.89      947.66    109.48 o 
  17   1   2      339.53      310.88     69.79 o 
  19   1   2      264.39      316.21     42.82 o 
  21   1   2     2557.86     2441.94     91.51 o 
  23   1   2     1568.14     1809.21     85.08 o 
  25   1   2      525.05      583.93     59.53 o 
  27   1   2      859.35      904.20     72.44 o 
  29   1   2      766.92      724.67     80.60 o 
  31   1   2      267.33      257.41     52.40 o 
  33   1   2      188.76      122.27     46.89 o 
  35   1   2      110.26       52.61     57.23 o 
  37   1   2        0.68       27.46     59.80 o 
  39   1   2       70.88      118.36     85.70 o 
 -38   2   2        3.28       -0.55     60.58 o 
 -36   2   2     1767.72     1815.93    117.18 o 
 -34   2   2      118.80       78.52     66.66 o 
 -32   2   2      656.52      565.14    109.90 o 
 -30   2   2      121.40       82.76     64.65 o 
 -28   2   2      622.55      703.15     53.49 o 
 -26   2   2       38.35      -15.44     27.27 o 
 -24   2   2      111.04       79.18     30.52 o 
 -22   2   2      628.66      632.77     43.61 o 
 -20   2   2     3969.34     3698.92     90.09 o 
 -18   2   2     3383.31     3023.19     76.65 o 
 -16   2   2       31.97       22.68     17.30 o 
 -14   2   2        2.93       49.76     17.24 o 
 -12   2   2      930.92      963.58     43.22 o 
 -10   2   2        4.26      -17.42     16.94 o 
  -8   2   2    25939.80    25878.88    371.65 o 
  -6   2   2     1543.20     1726.06     51.73 o 
  -4   2   2      142.03      199.51     19.49 o 
  -2   2   2     3755.16     3524.66     49.15 o 
   0   2   2    27848.16    27272.81    292.89 o 
   2   2   2      130.81       87.55     23.83 o 
   4   2   2     1360.11     1449.92     45.53 o 
   6   2   2     8501.51     8119.13    145.01 o 
   8   2   2     3620.62     3739.62    101.93 o 
  10   2   2    13952.87    14415.40    231.96 o 
  12   2   2     1872.86     1921.85     63.98 o 
  14   2   2     5279.42     5244.44    119.01 o 
  16   2   2     1111.06     1027.64     54.15 o 
  18   2   2     2632.52     2789.40     91.18 o 
  20   2   2      385.63      302.43     42.75 o 
  22   2   2      103.24       86.82     54.60 o 
  24   2   2     5909.41     5517.35    158.31 o 
  26   2   2      544.22      536.40     60.61 o 
  28   2   2        9.19       11.68     38.72 o 
  30   2   2       23.79       77.02     59.40 o 
  32   2   2       29.55       28.99     60.11 o 
  34   2   2      110.17       96.84     70.41 o 
  36   2   2      107.33       47.44     61.80 o 
  38   2   2      546.76      570.47     92.81 o 
 -39   3   2       64.17      -18.28     82.35 o 
 -37   3   2      137.63       78.21     63.98 o 
 -35   3   2      128.04      137.93     59.79 o 
 -33   3   2      618.46      615.03     98.22 o 
 -31   3   2       68.50       66.75     61.85 o 
 -29   3   2      122.42      164.29     63.71 o 
 -27   3   2      476.86      600.41    111.95 o 
 -25   3   2     1312.95     1354.72     62.70 o 
 -23   3   2      949.28     1033.06     73.79 o 
 -21   3   2       63.20        7.38     22.55 o 
 -19   3   2     5586.30     5548.70    104.69 o 
 -17   3   2     2218.14     2465.09     87.85 o 
 -15   3   2     1707.21     1604.36     46.99 o 
 -13   3   2       46.40       82.57     16.88 o 
 -11   3   2        2.66       23.86     18.47 o 
  -9   3   2    14033.31    13265.12    219.06 o 
  -7   3   2     7208.96     7497.01    159.35 o 
  -5   3   2    22465.50    21122.95    238.94 o 
  -3   3   2     1217.50     1029.16     30.16 o 
  -1   3   2     3982.97     3982.93    105.17 o 
   1   3   2      158.17      167.98     27.85 o 
   3   3   2    10817.18    10615.77    153.53 o 
   5   3   2    45900.11    46074.26    637.99 o 
   7   3   2    35768.98    36723.80    523.86 o 
   9   3   2      376.62      306.91     23.94 o 
  11   3   2     3224.25     3059.72     55.26 o 
  13   3   2     4444.43     4365.26    110.01 o 
  15   3   2      120.28      151.60     34.36 o 
  17   3   2      351.14      405.37     41.13 o 
  19   3   2       35.69       19.30     28.03 o 
  21   3   2       15.87       30.05     39.47 o 
  23   3   2     2468.41     2308.99    105.11 o 
  25   3   2     6405.00     6491.01    168.07 o 
  27   3   2     1279.21     1386.13    177.40 o 
  29   3   2      498.47      364.76     79.34 o 
  31   3   2      677.69      813.76    111.79 o 
  33   3   2     1606.99     1825.06    143.94 o 
  35   3   2     2048.94     2136.92    162.63 o 
  37   3   2      749.70      632.47    117.61 o 
 -38   4   2       12.66       33.29     80.28 o 
 -36   4   2        6.43      -61.78     65.40 o 
 -34   4   2      395.98      395.60     93.34 o 
 -32   4   2       95.64       70.54     69.54 o 
 -30   4   2      404.36      226.98     71.54 o 
 -28   4   2       38.71       19.28     55.42 o 
 -26   4   2      146.18      104.09    113.28 o 
 -24   4   2      211.35      235.07     44.08 o 
 -22   4   2       63.26       40.36     29.49 o 
 -20   4   2       18.44       21.62     25.90 o 
 -18   4   2        1.32        4.82     18.08 o 
 -16   4   2     2059.04     2433.54     59.07 o 
 -14   4   2     1500.06     1459.66     47.27 o 
 -12   4   2      257.68      245.47     32.33 o 
 -10   4   2        0.11      -16.27     17.94 o 
  -8   4   2      814.48      700.39     39.70 o 
  -6   4   2      473.36      455.44     30.92 o 
  -4   4   2       80.36      108.76     15.21 o 
  -2   4   2      765.82      695.30     30.72 o 
   0   4   2        6.82        6.51     12.57 o 
   2   4   2      142.45      138.17     21.34 o 
   4   4   2      177.10      173.86     24.09 o 
   6   4   2        3.58      -28.06     18.70 o 
   8   4   2     2982.86     3745.69     78.23 o 
  10   4   2      160.90      227.58     23.29 o 
  12   4   2     3201.75     3365.19     68.56 o 
  14   4   2     4403.77     4551.16     78.01 o 
  16   4   2       29.54       58.17     24.13 o 
  18   4   2     2928.32     3165.47     95.84 o 
  20   4   2      413.78      462.06    105.49 o 
  22   4   2     1482.51     1412.94    136.75 o 
  24   4   2        1.94       24.93     48.13 o 
  26   4   2     1326.94     1132.10    104.82 o 
  28   4   2      104.59       93.37     78.93 o 
  30   4   2      127.46      157.41     79.48 o 
  32   4   2      249.19      266.17    142.22 o 
  34   4   2      178.35      199.02     80.53 o 
  36   4   2       50.46      134.74     85.58 o 
 -37   5   2      895.31     1212.33    235.34 o 
 -35   5   2       85.27       -9.57     74.02 o 
 -33   5   2       14.31      -56.56     57.87 o 
 -31   5   2       41.75      -11.24     62.29 o 
 -29   5   2      315.61      364.61     96.32 o 
 -27   5   2      798.03      770.65     99.82 o 
 -25   5   2      541.99      374.81     75.10 o 
 -23   5   2     1623.79     1608.59     93.16 o 
 -21   5   2       30.72       15.67     28.43 o 
 -19   5   2     5458.01     5516.26    127.10 o 
 -17   5   2     1555.74     1476.73     64.02 o 
 -15   5   2     1084.20     1024.66     53.82 o 
 -13   5   2     2629.28     2498.57     76.51 o 
 -11   5   2     2076.81     1986.75     67.06 o 
  -9   5   2     4976.24     4858.42    104.96 o 
  -7   5   2       52.17       17.48     18.33 o 
  -5   5   2     4780.13     4695.92     69.81 o 
  -3   5   2      145.06      199.14     18.54 o 
  -1   5   2       11.22       11.62     13.28 o 
   1   5   2    13752.39    12505.29    169.63 o 
   3   5   2     1152.65     1208.91     66.33 o 
   5   5   2     9331.13     9127.39    155.05 o 
   7   5   2    25763.21    26838.45    414.90 o 
   9   5   2     1246.03     1526.73     53.08 o 
  11   5   2      167.25      122.63     35.97 o 
  13   5   2        8.58       -1.54     18.11 o 
  15   5   2     2357.96     2247.29     91.71 o 
  17   5   2     9429.21     9414.34    210.95 o 
  19   5   2      163.03      184.87     46.58 o 
  21   5   2        2.91       -1.95     72.63 o 
  23   5   2        9.43       61.35     54.84 o 
  25   5   2     3765.44     4076.37    183.04 o 
  27   5   2     5486.06     4938.63    291.73 o 
  29   5   2        9.40       12.00    153.93 o 
  31   5   2       81.23      113.98     82.74 o 
  33   5   2     1810.84     2055.46    159.79 o 
  35   5   2      915.92      811.19    180.44 o 
 -34   6   2      208.22      187.91    128.69 o 
 -32   6   2      197.37      169.42     73.42 o 
 -30   6   2        3.27      -58.59     59.66 o 
 -28   6   2        0.14       49.90     58.98 o 
 -26   6   2      242.48      182.15     54.80 o 
 -24   6   2      226.74      248.05     56.72 o 
 -22   6   2        0.07      -21.95     37.75 o 
 -20   6   2     1529.65     1433.32     71.70 o 
 -18   6   2     2647.28     2209.38     82.44 o 
 -16   6   2       92.35       82.76     31.56 o 
 -14   6   2       34.09       -8.02     23.31 o 
 -12   6   2      435.20      503.34     42.68 o 
 -10   6   2       59.70       38.77     24.37 o 
  -8   6   2      643.37      597.71     37.85 o 
  -6   6   2      354.92      386.69     23.75 o 
  -4   6   2      657.66      482.69     28.62 o 
  -2   6   2        6.76      -16.51     15.05 o 
   0   6   2    12033.93    11658.75    167.08 o 
   2   6   2      488.89      494.78     29.06 o 
   4   6   2      910.55      932.73     38.86 o 
   6   6   2       98.04      112.41     21.22 o 
   8   6   2     2348.68     2482.39     61.94 o 
  10   6   2      813.80      871.23     73.98 o 
  12   6   2      733.67      762.11     51.23 o 
  14   6   2      632.17      687.70     61.62 o 
  16   6   2      194.30      183.05     45.60 o 
  18   6   2        2.33       14.42     37.49 o 
  20   6   2      492.65      537.45     64.64 o 
  22   6   2      306.15      328.20     70.59 o 
  24   6   2      803.79      873.79    102.54 o 
  26   6   2       83.23      105.70     95.33 o 
  28   6   2     1020.48     1001.96    116.47 o 
  30   6   2      497.46      432.16     97.25 o 
  32   6   2      370.79      466.62    101.93 o 
  34   6   2       90.40       -7.81    113.00 o 
 -33   7   2       63.60       -6.52     70.73 o 
 -31   7   2      222.86      211.26     85.50 o 
 -29   7   2       46.69       27.07     67.40 o 
 -27   7   2      101.74      118.65     55.58 o 
 -25   7   2        1.76      -25.96     44.42 o 
 -23   7   2      280.85      303.65     60.14 o 
 -21   7   2       35.30      -58.66     39.56 o 
 -19   7   2      289.91      206.24     55.82 o 
 -17   7   2      385.49      336.04     44.21 o 
 -15   7   2       36.93        0.18     29.41 o 
 -13   7   2      237.26      195.06     36.59 o 
 -11   7   2     1570.07     1540.90     68.57 o 
  -9   7   2     1951.54     1920.97     65.55 o 
  -7   7   2        2.69      -28.34     19.41 o 
  -5   7   2       12.40       26.40     15.26 o 
  -3   7   2       50.85       58.24     17.73 o 
  -1   7   2      775.42      823.07     39.19 o 
   1   7   2      857.65      786.62     37.42 o 
   3   7   2        6.10      -26.28     17.52 o 
   5   7   2     3804.82     3759.24     81.08 o 
   7   7   2     1465.32     1368.71     85.26 o 
   9   7   2      325.02      335.42     43.94 o 
  11   7   2     2927.72     2743.80     84.56 o 
  13   7   2      438.98      531.34     72.98 o 
  15   7   2       36.20       74.76     50.54 o 
  17   7   2      146.16       58.23     40.69 o 
  19   7   2       86.17       74.30     42.96 o 
  21   7   2     3408.65     3439.42    185.86 o 
  23   7   2      230.64      262.29     60.39 o 
  25   7   2      393.74      254.96    137.08 o 
  27   7   2     1501.72     1140.76    125.04 o 
  29   7   2      532.98      650.76    110.12 o 
  31   7   2      169.23      161.39    135.92 o 
 -30   8   2      281.64      236.27     88.89 o 
 -28   8   2     1146.10     1004.09    101.23 o 
 -26   8   2      152.31      182.97     62.86 o 
 -24   8   2       28.52       18.08     49.84 o 
 -22   8   2       58.20       20.29     46.98 o 
 -20   8   2     1102.97     1060.71     89.17 o 
 -18   8   2      779.63      758.22     77.23 o 
 -16   8   2      181.78      163.01     51.08 o 
 -14   8   2     2207.65     2131.36    101.88 o 
 -12   8   2       29.00       36.95     28.71 o 
 -10   8   2      522.61      648.50     65.62 o 
  -8   8   2     5279.82     5104.81    113.45 o 
  -6   8   2      451.43      341.25     38.52 o 
  -4   8   2      140.62      112.95     26.82 o 
  -2   8   2      614.41      549.12     40.11 o 
   0   8   2     4289.24     4063.15     84.68 o 
   2   8   2     5416.44     5440.78    115.01 o 
   4   8   2     6380.50     6013.37    123.91 o 
   6   8   2      397.65      345.46     45.01 o 
   8   8   2        0.40      -11.69     32.96 o 
  10   8   2       44.42        0.66     27.49 o 
  12   8   2     2151.59     2078.06    101.37 o 
  14   8   2      952.76      896.84     76.89 o 
  16   8   2      872.83      944.44     96.67 o 
  18   8   2     1154.68     1080.95     87.83 o 
  20   8   2      119.29      179.27     56.27 o 
  22   8   2      118.50       17.37     63.47 o 
  24   8   2      147.74      113.07     55.31 o 
  26   8   2      696.50      741.44    111.49 o 
  28   8   2      912.31      944.25    136.97 o 
  30   8   2      440.21      218.16     93.53 o 
 -27   9   2      253.50      179.36    124.20 o 
 -25   9   2      174.25      114.16     64.19 o 
 -23   9   2       87.17      105.33     57.11 o 
 -21   9   2        3.24       -9.82     77.23 o 
 -19   9   2       16.78       30.82     49.63 o 
 -17   9   2      113.72      104.56     49.56 o 
 -15   9   2       28.52       31.99     31.56 o 
 -13   9   2      266.01      212.64     54.27 o 
 -11   9   2        1.99        3.46     28.90 o 
  -9   9   2        0.08      -29.13     23.79 o 
  -7   9   2       54.56       35.22     48.05 o 
  -5   9   2     2629.80     2413.53     74.09 o 
  -3   9   2      779.32      860.14     77.83 o 
  -1   9   2       57.78       22.11     38.45 o 
   1   9   2     1233.87     1216.23     72.96 o 
   3   9   2       31.26       40.24     29.57 o 
   5   9   2      719.76      732.80     60.39 o 
   7   9   2      156.49      144.38     39.02 o 
   9   9   2     1626.43     1513.51    170.27 o 
  11   9   2      670.64      662.57    109.74 o 
  13   9   2      417.68      443.53     62.78 o 
  15   9   2     1064.67      851.15    110.28 o 
  17   9   2        1.36       -6.02     46.07 o 
  19   9   2      247.06      207.14    120.06 o 
  21   9   2        5.04      -12.68     47.96 o 
  23   9   2      206.87      204.89     64.12 o 
  25   9   2      777.92      615.64     87.98 o 
  27   9   2       31.87      -19.98     75.38 o 
 -24  10   2      295.02      422.12     79.88 o 
 -22  10   2       26.99      -61.38     66.92 o 
 -20  10   2       13.50      -36.22     51.65 o 
 -18  10   2      980.77     1099.54     83.96 o 
 -16  10   2       87.72       86.62     44.15 o 
 -14  10   2        2.56        1.18     40.05 o 
 -12  10   2      506.81      491.98     60.29 o 
 -10  10   2      726.55      775.01     66.75 o 
  -8  10   2     1615.69     1673.87     87.63 o 
  -6  10   2      172.03      139.27     39.54 o 
  -4  10   2      249.42      194.32     53.86 o 
  -2  10   2      104.00       69.71     37.09 o 
   0  10   2     1252.10     1233.76     79.04 o 
   2  10   2      552.55      604.55     92.49 o 
   4  10   2       93.65       25.33     39.83 o 
   6  10   2     2619.30     2496.48    122.71 o 
   8  10   2       71.40       58.41     38.84 o 
  10  10   2      154.88      127.18     44.31 o 
  12  10   2       70.59       34.29     47.71 o 
  14  10   2        1.05      -26.87     45.76 o 
  16  10   2        2.07       40.94     48.81 o 
  18  10   2        1.45       20.07     50.94 o 
  20  10   2      483.97      482.84    144.22 o 
  22  10   2       39.05      107.17     62.76 o 
  24  10   2     1336.59     1667.49    146.57 o 
 -21  11   2        0.36      -76.22     64.57 o 
 -19  11   2      202.69       97.32     53.65 o 
 -17  11   2      492.49      493.81     68.47 o 
 -15  11   2      101.06       41.33     47.14 o 
 -13  11   2       17.35      -38.52     41.43 o 
 -11  11   2        9.20       23.43     47.16 o 
  -9  11   2      686.76      774.47     83.05 o 
  -7  11   2      416.29      386.51     59.25 o 
  -5  11   2     1579.24     1726.89     91.37 o 
  -3  11   2      916.25     1017.86     69.85 o 
  -1  11   2       56.47       71.23     39.18 o 
   1  11   2       99.14       88.72     47.09 o 
   3  11   2       26.33      -21.87     39.48 o 
   5  11   2     1449.37     1702.42     99.17 o 
   7  11   2      224.72      198.11    100.70 o 
   9  11   2      216.50      280.74     65.68 o 
  11  11   2      749.72      692.03     86.67 o 
  13  11   2        0.57       32.85     45.19 o 
  15  11   2      205.05      330.03     62.30 o 
  17  11   2      287.76      363.38     76.19 o 
  19  11   2      231.67      213.31     69.20 o 
 -14  12   2      257.28      224.01     73.38 o 
 -12  12   2      126.86      256.67     96.45 o 
 -10  12   2       33.01       -4.92     54.46 o 
  -8  12   2        0.96      -17.79     44.79 o 
  -6  12   2      106.02       85.27     45.37 o 
  -4  12   2        4.39       44.80     42.60 o 
  -2  12   2       38.81       34.69     40.50 o 
   0  12   2       40.97       66.73     42.12 o 
   2  12   2        0.00       -9.21     40.41 o 
   4  12   2       21.36       43.68     61.62 o 
   6  12   2      129.91      103.75     64.49 o 
   8  12   2        0.67       30.23     56.51 o 
  10  12   2       31.54       40.36     58.40 o 
  12  12   2       32.89       41.49     60.29 o 
  14  12   2       15.86       37.70     64.11 o 
 -39   1   3      558.87      408.99     95.49 o 
 -37   1   3     2799.63     3088.41    143.17 o 
 -35   1   3     1124.98     1126.55     93.11 o 
 -33   1   3      722.17      836.78     69.98 o 
 -31   1   3     4264.22     4190.70    123.94 o 
 -29   1   3     1992.23     2015.83     74.99 o 
 -27   1   3     1263.69     1112.08     56.09 o 
 -25   1   3      334.71      262.35     34.50 o 
 -23   1   3      354.24      313.44     33.66 o 
 -21   1   3     2135.91     1901.33     54.79 o 
 -19   1   3      253.94      219.44     23.93 o 
 -17   1   3      467.56      568.92     37.64 o 
 -15   1   3     1158.47     1255.97     55.92 o 
 -13   1   3     1938.66     1905.06     54.69 o 
 -11   1   3    20036.58    19965.05    260.28 o 
  -9   1   3    56611.75    59611.81    694.30 o 
  -7   1   3    12674.03    13241.01    201.44 o 
  -5   1   3    39403.30    41087.91    481.40 o 
  -3   1   3    69986.90    69797.91    796.66 o 
  -1   1   3     1155.26     1222.95     27.83 o 
   1   1   3    16361.09    16467.81    205.12 o 
   3   1   3    16107.65    16647.29    186.98 o 
   5   1   3     7058.26     7340.91    133.26 o 
   7   1   3    34522.83    35932.36    493.65 o 
   9   1   3     7071.42     7561.99    126.42 o 
  11   1   3     1596.54     2001.88     79.05 o 
  13   1   3      112.10      114.83     31.11 o 
  15   1   3     5648.59     5940.47    134.60 o 
  17   1   3     5732.70     5873.46    139.50 o 
  19   1   3      508.10      417.99     46.16 o 
  21   1   3       57.32       14.77     31.53 o 
  23   1   3      691.14      683.76     63.56 o 
  25   1   3       34.23        4.93     50.26 o 
  27   1   3     3189.76     3449.71    127.80 o 
  29   1   3      370.78      299.94     57.94 o 
  31   1   3     1793.22     1934.46    108.68 o 
  33   1   3     1067.11     1124.47     82.44 o 
  35   1   3        0.57      145.79     77.09 o 
  37   1   3        0.60      -80.20     53.47 o 
 -38   2   3       45.68       40.49     74.72 o 
 -36   2   3     1920.69     1942.52    136.82 o 
 -34   2   3     2205.66     2364.23    123.04 o 
 -32   2   3       45.19       95.99     51.17 o 
 -30   2   3      903.40      872.09     65.50 o 
 -28   2   3      204.18       89.44     30.65 o 
 -26   2   3      648.57      764.54     56.46 o 
 -24   2   3      471.25      543.03     53.08 o 
 -22   2   3      653.04      553.16     42.01 o 
 -20   2   3     4613.56     4599.73    103.60 o 
 -18   2   3     1236.51     1207.33     51.49 o 
 -16   2   3     8668.41     8615.70    160.86 o 
 -14   2   3     1304.19     1351.96     57.46 o 
 -12   2   3     3750.41     4088.70     85.58 o 
 -10   2   3      931.51      959.93     39.02 o 
  -8   2   3     1780.92     2011.23     52.86 o 
  -6   2   3     7756.35     7972.62    138.22 o 
  -4   2   3     2488.25     2078.18     48.08 o 
  -2   2   3     5022.85     5566.68     69.58 o 
   0   2   3      410.15      506.78     18.89 o 
   2   2   3      154.90      197.25     18.17 o 
   4   2   3     4464.61     4598.47    143.55 o 
   6   2   3     3077.29     3248.90    129.10 o 
   8   2   3       65.75       91.60     23.00 o 
  10   2   3      475.96      535.91     57.40 o 
  12   2   3      680.92      778.50     45.75 o 
  14   2   3     6206.49     6317.33    185.57 o 
  16   2   3      380.54      492.06     43.53 o 
  18   2   3        3.15       20.89     26.18 o 
  20   2   3      690.03      644.53     57.14 o 
  22   2   3     2609.72     2359.58     95.50 o 
  24   2   3      293.46      369.75     52.53 o 
  26   2   3       55.66       10.95     39.16 o 
  28   2   3     1452.66     1314.63     87.04 o 
  30   2   3      305.40      154.62     92.95 o 
  32   2   3      659.75      759.89    227.78 o 
  34   2   3        8.07       -7.21     66.55 o 
  36   2   3       64.47      -52.67     57.22 o 
  38   2   3      508.65      483.07     94.12 o 
 -37   3   3        9.93       -0.45    103.17 o 
 -35   3   3       64.83       76.53     67.17 o 
 -33   3   3      774.90      783.90     98.48 o 
 -31   3   3       98.98      102.75     80.69 o 
 -29   3   3     2910.62     3253.95    309.90 o 
 -27   3   3      770.70      703.27     64.86 o 
 -25   3   3     2545.95     2358.78     81.64 o 
 -23   3   3     6744.44     6909.77    140.31 o 
 -21   3   3       39.10       28.44     23.90 o 
 -19   3   3     1141.01     1138.77     46.84 o 
 -17   3   3     1496.63     1479.51     51.27 o 
 -15   3   3     3603.11     3469.06    105.16 o 
 -13   3   3      252.83      113.02     39.60 o 
 -11   3   3     2038.86     2306.30     73.92 o 
  -9   3   3       83.53      112.27     26.30 o 
  -7   3   3      263.17      318.45     30.92 o 
  -5   3   3        3.08       17.73     11.33 o 
  -3   3   3     3720.42     3871.08     73.66 o 
  -1   3   3     6790.79     6937.19     97.23 o 
   1   3   3    14974.70    15489.68    207.58 o 
   3   3   3      820.07      939.03     89.36 o 
   5   3   3      963.87      866.04     42.40 o 
   7   3   3      357.96      511.99     37.86 o 
   9   3   3       34.57       92.27     20.80 o 
  11   3   3     7728.13     8234.54    159.01 o 
  13   3   3       95.12      131.03     40.86 o 
  15   3   3      520.27      623.18     46.07 o 
  17   3   3      513.14      409.74     66.02 o 
  19   3   3       61.16       68.45     31.21 o 
  21   3   3      898.41      889.97     62.55 o 
  23   3   3      208.01      214.96     51.37 o 
  25   3   3       76.44       59.37     43.08 o 
  27   3   3      200.36       50.63     57.33 o 
  29   3   3       33.92      -70.44     51.01 o 
  31   3   3      454.14      279.65     81.34 o 
  33   3   3      130.72      206.02    163.76 o 
  35   3   3      115.75       41.99     76.22 o 
  37   3   3        5.84      -72.51     70.40 o 
 -38   4   3      431.06      260.13     89.70 o 
 -36   4   3      522.95      463.87    101.21 o 
 -34   4   3      179.94      172.92     77.41 o 
 -32   4   3       73.15       80.70     65.40 o 
 -30   4   3      118.07      143.85    105.66 o 
 -28   4   3     1614.90     1533.26    120.66 o 
 -26   4   3     4177.39     4274.92    156.66 o 
 -24   4   3       44.88      100.24     83.15 o 
 -22   4   3       74.50       34.34     44.93 o 
 -20   4   3      115.47       93.95     32.38 o 
 -18   4   3      233.37      246.36     27.73 o 
 -16   4   3     4026.88     4071.46     82.05 o 
 -14   4   3      432.06      424.74     37.27 o 
 -12   4   3     2504.17     2110.85     66.47 o 
 -10   4   3     1110.04     1011.35     74.92 o 
  -8   4   3      284.79      359.76     49.92 o 
  -6   4   3     3601.51     3583.42     60.66 o 
  -4   4   3       73.83      109.61     19.74 o 
  -2   4   3     1582.11     1453.34     44.73 o 
   0   4   3     1351.02     1252.61     40.46 o 
   2   4   3     9083.78     8680.76    138.95 o 
   4   4   3     9255.24     9409.81    212.51 o 
   6   4   3     4003.60     3351.59     92.11 o 
   8   4   3     5498.45     5800.14    131.56 o 
  10   4   3     1481.55     1522.50     51.66 o 
  12   4   3      760.03      728.79     39.73 o 
  14   4   3      210.54      172.26     27.55 o 
  16   4   3     1021.55      858.75     99.95 o 
  18   4   3     8472.36     8165.67    236.90 o 
  20   4   3     3139.36     2855.04    137.04 o 
  22   4   3     4466.48     4551.68    181.07 o 
  24   4   3     6250.90     6194.93    219.56 o 
  26   4   3       66.61       59.15     57.07 o 
  28   4   3      255.85      170.03     71.46 o 
  30   4   3      937.34      801.69    229.21 o 
  32   4   3     2354.61     2554.97    166.43 o 
  34   4   3      307.99      212.63     85.48 o 
  36   4   3      397.44      507.92    110.58 o 
 -35   5   3       40.96       69.80     97.54 o 
 -33   5   3      248.54      102.98     72.81 o 
 -31   5   3       92.51      -14.40     69.26 o 
 -29   5   3       30.77      -64.60     62.96 o 
 -27   5   3       34.18       82.85     80.86 o 
 -25   5   3      371.25      374.15     71.52 o 
 -23   5   3      591.58      663.50     64.00 o 
 -21   5   3      270.67      305.01     41.72 o 
 -19   5   3     2560.51     2545.28     85.69 o 
 -17   5   3      191.70      195.63     46.29 o 
 -15   5   3     1915.97     1818.24     71.75 o 
 -13   5   3      304.59      273.03     35.78 o 
 -11   5   3       18.72       -2.77     26.44 o 
  -9   5   3      335.80      405.35     47.66 o 
  -7   5   3      192.10      215.71     29.70 o 
  -5   5   3     1776.78     1909.80     46.70 o 
  -3   5   3       46.13       -0.21     15.81 o 
  -1   5   3     2176.21     2235.59     60.22 o 
   1   5   3     1069.82     1042.53     44.75 o 
   3   5   3      533.06      416.61     70.20 o 
   5   5   3       33.22       49.50     26.69 o 
   7   5   3     1271.89     1369.43     63.89 o 
   9   5   3      389.25      416.90     44.04 o 
  11   5   3        0.47       -1.17     17.51 o 
  13   5   3       47.56       23.00     28.62 o 
  15   5   3     3606.15     3846.45    121.19 o 
  17   5   3     2602.87     2658.22    105.75 o 
  19   5   3      276.33      238.13     59.01 o 
  21   5   3      148.57      104.16     56.02 o 
  23   5   3      666.23      567.30     83.50 o 
  25   5   3       87.85      180.52     68.73 o 
  27   5   3      813.68      917.69    109.04 o 
  29   5   3      514.62      557.05    100.69 o 
  31   5   3      504.83      448.16     95.47 o 
  33   5   3      143.06      184.00     88.37 o 
  35   5   3       44.24       47.43     79.54 o 
 -34   6   3      122.49       99.63     80.31 o 
 -32   6   3       83.46       22.79     66.87 o 
 -30   6   3      369.96      331.02     87.97 o 
 -28   6   3      155.34      172.55     70.64 o 
 -26   6   3        1.32      -18.20     42.76 o 
 -24   6   3       10.72       20.94     42.67 o 
 -22   6   3       18.93        1.84     32.26 o 
 -20   6   3      264.01      271.02     41.91 o 
 -18   6   3       25.30       77.81     32.88 o 
 -16   6   3      119.47      174.64     36.06 o 
 -14   6   3     1419.93     1367.97     76.58 o 
 -12   6   3       85.51       15.95     25.26 o 
 -10   6   3     1407.67     1557.76     65.71 o 
  -8   6   3     1531.59     1482.65     49.15 o 
  -6   6   3      477.34      364.52     24.54 o 
  -4   6   3      674.11      585.65     30.77 o 
  -2   6   3     3593.76     3342.04     69.61 o 
   0   6   3        2.26       24.74     21.16 o 
   2   6   3      142.86       91.98     32.09 o 
   4   6   3     3553.65     3388.11     94.92 o 
   6   6   3       83.88       29.73     29.22 o 
   8   6   3     4749.60     4815.68    205.18 o 
  10   6   3      131.01       93.07     25.68 o 
  12   6   3     1805.88     1935.01     86.60 o 
  14   6   3       20.58       46.42     35.45 o 
  16   6   3      907.89      878.04     72.08 o 
  18   6   3      248.95      240.54     95.36 o 
  20   6   3     1113.07     1067.18    136.09 o 
  22   6   3     4100.90     3929.67    176.70 o 
  24   6   3     2109.92     1916.73    182.87 o 
  26   6   3     1561.69     1455.23    128.47 o 
  28   6   3      109.77      110.45     69.89 o 
  30   6   3     1420.40     1458.69    297.70 o 
  32   6   3      121.17      128.61     80.19 o 
  34   6   3      153.29      227.65     93.74 o 
 -33   7   3       84.93      154.00     90.64 o 
 -31   7   3      138.46      128.84     81.24 o 
 -29   7   3      338.61      478.38     77.54 o 
 -27   7   3       32.06       12.01     51.52 o 
 -25   7   3      683.05      655.32     78.11 o 
 -23   7   3      306.00      229.84     56.93 o 
 -21   7   3     1819.46     1880.34    105.68 o 
 -19   7   3     2444.96     2436.37     94.38 o 
 -17   7   3      283.72      331.78     47.59 o 
 -15   7   3      948.27      875.42     59.32 o 
 -13   7   3       98.81       75.25     52.00 o 
 -11   7   3     5223.50     5407.43    113.45 o 
  -9   7   3     1739.51     1738.67     80.70 o 
  -7   7   3      594.85      588.59     37.79 o 
  -5   7   3        7.60       -4.41     17.37 o 
  -3   7   3     9248.42     8902.79    121.32 o 
  -1   7   3      143.50      112.14     20.82 o 
   1   7   3      291.66      321.19     48.98 o 
   3   7   3      868.43      851.78     39.54 o 
   5   7   3      297.75      213.24     35.43 o 
   7   7   3     1102.32     1078.79     68.22 o 
   9   7   3     4117.18     3750.87    120.73 o 
  11   7   3      431.09      523.80     57.51 o 
  13   7   3      654.13      792.80    109.48 o 
  15   7   3      273.11      186.97     46.74 o 
  17   7   3      681.14      529.88     65.75 o 
  19   7   3      573.83      594.46    108.32 o 
  21   7   3      242.51      245.93     55.54 o 
  23   7   3     1754.38     1615.82    133.18 o 
  25   7   3     2077.42     1983.30    313.16 o 
  27   7   3     2193.87     2054.35    155.55 o 
  29   7   3       94.66       43.71     65.88 o 
  31   7   3       28.98        2.80     70.62 o 
 -30   8   3       56.02      -15.97     57.19 o 
 -28   8   3       11.72      -19.66     56.95 o 
 -26   8   3      248.42      187.71     60.74 o 
 -24   8   3      389.34      295.52     69.12 o 
 -22   8   3        3.24        2.29     48.16 o 
 -20   8   3       23.11       44.69     46.73 o 
 -18   8   3      982.19      946.84     67.50 o 
 -16   8   3       87.15       90.16     37.29 o 
 -14   8   3      705.58      606.99     57.28 o 
 -12   8   3       65.53       31.50     28.01 o 
 -10   8   3     1227.07     1339.62     62.19 o 
  -8   8   3     1034.38      987.48     53.07 o 
  -6   8   3     1538.89     1400.76     63.38 o 
  -4   8   3       14.22       32.62     23.81 o 
  -2   8   3      201.31      174.38     28.98 o 
   0   8   3     1208.01     1003.41     69.21 o 
   2   8   3      100.65       75.54     28.46 o 
   4   8   3      233.33      150.89     33.44 o 
   6   8   3       25.36       50.63     39.32 o 
   8   8   3        1.97       51.82     37.52 o 
  10   8   3       22.33       -4.30     32.90 o 
  12   8   3      258.62      120.89     57.61 o 
  14   8   3       29.05       22.96     41.67 o 
  16   8   3       97.83       79.63     44.42 o 
  18   8   3        3.46        3.96     44.50 o 
  20   8   3       89.82       65.09     50.37 o 
  22   8   3      658.33      715.59     83.86 o 
  24   8   3        1.65      -45.79     90.86 o 
  26   8   3       69.95       97.96     73.25 o 
  28   8   3      508.88      457.42    103.77 o 
  30   8   3      534.98      430.39    104.39 o 
 -27   9   3       65.99       66.03     63.45 o 
 -25   9   3       94.26      113.20     62.94 o 
 -23   9   3        0.01      -18.33     51.26 o 
 -21   9   3      113.02       53.52     87.13 o 
 -19   9   3        5.69       38.08     49.30 o 
 -17   9   3        1.70      -25.15     48.21 o 
 -15   9   3     1901.34     1963.23     81.56 o 
 -13   9   3     1693.89     1757.78     75.98 o 
 -11   9   3     2448.00     2454.05     85.74 o 
  -9   9   3     3566.86     3632.16    100.50 o 
  -7   9   3      261.11      177.53     33.51 o 
  -5   9   3     1422.99     1380.38     59.30 o 
  -3   9   3     1145.70     1120.20     59.81 o 
  -1   9   3      923.49      879.91     59.86 o 
   1   9   3     2532.68     2325.83     94.59 o 
   3   9   3     2105.97     2154.55     78.80 o 
   5   9   3      413.81      428.16     45.29 o 
   7   9   3     2726.42     2700.42    127.52 o 
   9   9   3      197.19      186.27     49.89 o 
  11   9   3     1223.96     1105.57     84.30 o 
  13   9   3      258.23      257.66     57.49 o 
  15   9   3      620.53      498.39     68.36 o 
  17   9   3     2007.42     2198.66    119.50 o 
  19   9   3      220.74      286.68     65.20 o 
  21   9   3      778.50      963.82     96.46 o 
  23   9   3      469.88      548.19     85.68 o 
  25   9   3        2.09       10.50     75.93 o 
  27   9   3     1110.74     1172.36    142.66 o 
 -24  10   3       82.50      195.15     87.47 o 
 -22  10   3      844.95      907.65    101.45 o 
 -20  10   3      428.58      528.77     88.86 o 
 -18  10   3      190.30      166.05     67.76 o 
 -16  10   3     1305.64     1401.32     89.05 o 
 -14  10   3      486.77      537.36     55.57 o 
 -12  10   3       27.79       35.64     33.51 o 
 -10  10   3      565.16      584.75     55.34 o 
  -8  10   3      593.70      551.32     50.83 o 
  -6  10   3      587.96      685.19     81.53 o 
  -4  10   3      475.04      443.99     58.38 o 
  -2  10   3      242.67      213.85     43.00 o 
   0  10   3        1.01        3.37     33.15 o 
   2  10   3      164.72      179.80     46.40 o 
   4  10   3      251.57      250.94     49.59 o 
   6  10   3      681.59      660.92     75.63 o 
   8  10   3        0.20       18.77     37.23 o 
  10  10   3      137.73       82.83     41.37 o 
  12  10   3      389.80      263.17     76.74 o 
  14  10   3     1213.02     1349.73     99.37 o 
  16  10   3        0.85      -18.48     48.37 o 
  18  10   3        2.27        3.14     50.90 o 
  20  10   3      561.46      594.74     84.69 o 
  22  10   3      565.04      684.04     91.62 o 
 -19  11   3      600.83      678.68     92.74 o 
 -17  11   3      121.20      141.90     65.42 o 
 -15  11   3        3.17        9.09     43.30 o 
 -13  11   3        0.76       48.47     58.45 o 
 -11  11   3        1.72       60.68     43.03 o 
  -9  11   3      379.43      307.06     55.27 o 
  -7  11   3        2.10       30.53     37.82 o 
  -5  11   3      131.04       94.60     35.21 o 
  -3  11   3     1122.58     1224.23     79.15 o 
  -1  11   3      262.85      266.28     48.80 o 
   1  11   3       31.75       29.85     37.32 o 
   3  11   3        0.18       42.05     44.57 o 
   5  11   3       98.75      160.07     58.31 o 
   7  11   3       36.00      -21.26     49.07 o 
   9  11   3       21.14       44.10     54.12 o 
  11  11   3      201.77      288.03     68.01 o 
  13  11   3       43.96       48.46     45.09 o 
  15  11   3      228.48      236.57     64.69 o 
  17  11   3      621.75      681.17    116.71 o 
  19  11   3       57.33      167.84     68.87 o 
 -14  12   3      124.41      243.75    166.41 o 
 -12  12   3        6.94       61.03     93.34 o 
 -10  12   3       14.01       19.79     57.29 o 
  -8  12   3       62.84      179.00     51.46 o 
  -6  12   3      602.69      702.54     78.94 o 
  -4  12   3       43.81       11.18     42.61 o 
  -2  12   3      311.93      291.24     55.99 o 
   0  12   3       16.04        8.18     41.65 o 
   2  12   3      453.44      400.36     68.59 o 
   4  12   3      138.46      134.15     53.67 o 
   6  12   3       18.31       81.82     60.41 o 
   8  12   3      534.16      806.71     95.08 o 
  10  12   3        6.81       71.05     62.41 o 
  12  12   3        0.13       30.03     60.45 o 
 -38   0   4     1476.71     1642.04    188.34 o 
 -36   0   4     5037.13     5389.63    219.20 o 
 -34   0   4     3679.48     3859.21    177.95 o 
 -32   0   4     1087.14      979.23     98.72 o 
 -30   0   4      540.85      402.17     75.28 o 
 -28   0   4      459.26      389.31     56.79 o 
 -26   0   4      224.28      268.51     51.31 o 
 -24   0   4     2090.62     2104.19     88.05 o 
 -22   0   4      237.84      204.72     38.30 o 
 -20   0   4      426.61      410.75     53.15 o 
 -18   0   4      442.68      593.16     53.27 o 
 -16   0   4     4489.55     4749.24    136.73 o 
 -14   0   4     1593.39     1600.26     73.19 o 
 -12   0   4    36444.26    40250.84    713.04 o 
 -10   0   4     5409.74     7177.34    158.88 o 
  -8   0   4     1269.39     1523.34     41.98 o 
  -6   0   4      865.62      969.73     29.89 o 
  -4   0   4    15822.42    16234.86    230.52 o 
  -2   0   4     2703.64     2644.27    112.56 o 
   0   0   4     8889.52     9044.17    184.61 o 
   2   0   4    24537.79    23888.95    417.03 o 
   4   0   4      757.70      822.28     65.56 o 
   6   0   4    14565.03    14669.87    273.77 o 
   8   0   4    22049.36    23941.76    560.71 o 
  10   0   4     3756.96     3895.20    110.52 o 
  12   0   4      657.35      838.64     83.07 o 
  14   0   4     1068.65      963.79     93.23 o 
  16   0   4    10294.63    10385.42    351.05 o 
  18   0   4     3446.42     2919.65    168.13 o 
  20   0   4     2235.72     2327.02    155.53 o 
  22   0   4      211.08      326.09     80.75 o 
  24   0   4     6339.40     5489.03    266.22 o 
  26   0   4      310.54      137.97     75.45 o 
  28   0   4      159.03      175.22     64.90 o 
  30   0   4     2602.43     2547.31    150.51 o 
  32   0   4       68.51       15.31     62.72 o 
  34   0   4       34.02      -22.18     61.57 o 
  36   0   4      106.70       -1.14     85.89 o 
 -39   1   4        0.63       60.53     99.97 o 
 -37   1   4     1116.51     1191.63    120.98 o 
 -35   1   4      186.41      171.46     69.44 o 
 -33   1   4       30.59      -12.28     38.67 o 
 -31   1   4      120.09       64.98     34.17 o 
 -29   1   4     2673.88     2914.46     87.25 o 
 -27   1   4      201.66      189.34     33.94 o 
 -25   1   4      251.45      216.21     30.70 o 
 -23   1   4     1082.10     1071.41     46.16 o 
 -21   1   4     3983.63     4153.90     81.91 o 
 -19   1   4     3542.94     3509.53    105.01 o 
 -17   1   4      693.57      711.85     44.82 o 
 -15   1   4     2340.31     2539.67     65.79 o 
 -13   1   4     5778.50     6573.37    101.79 o 
 -11   1   4      242.09      267.60     20.67 o 
  -9   1   4     4683.42     4872.93     73.59 o 
  -7   1   4    20500.64    22304.62    290.53 o 
  -5   1   4     7815.61     8381.91    121.45 o 
  -3   1   4     4401.50     4599.92     90.69 o 
  -1   1   4      398.75      383.03     27.89 o 
   1   1   4     7563.28     7766.62    133.05 o 
   3   1   4     3492.54     3536.10     66.39 o 
   5   1   4      593.30      503.91     24.81 o 
   7   1   4     4245.60     4752.35     80.81 o 
   9   1   4    10476.80    11021.98    297.69 o 
  11   1   4      154.83      238.91     21.61 o 
  13   1   4      793.20      831.06     64.04 o 
  15   1   4     6574.99     6282.29    174.78 o 
  17   1   4      336.13      250.93     45.73 o 
  19   1   4      423.87      483.74     50.32 o 
  21   1   4      320.37      301.18     46.04 o 
  23   1   4      273.17      229.35     45.83 o 
  25   1   4       40.37       48.26     37.56 o 
  27   1   4      315.58      367.35     77.00 o 
  29   1   4      430.56      446.26     66.92 o 
  31   1   4      126.42      158.65     54.83 o 
  33   1   4       81.51      143.58     50.65 o 
  35   1   4       11.70       16.89     57.51 o 
  37   1   4        0.45      -44.91     62.54 o 
 -38   2   4     1028.28      875.37    292.06 o 
 -36   2   4      694.13      764.23    145.98 o 
 -34   2   4       41.70       62.95     64.46 o 
 -32   2   4     2258.36     2248.79    112.51 o 
 -30   2   4     2707.99     2770.31     87.76 o 
 -28   2   4        2.03      -28.14     30.78 o 
 -26   2   4     1412.53     1276.82     65.60 o 
 -24   2   4      209.52      217.40     31.83 o 
 -22   2   4      175.60      149.45     32.77 o 
 -20   2   4      117.17       91.21     32.77 o 
 -18   2   4     1801.29     1853.97     64.41 o 
 -16   2   4     1233.75     1486.37     55.91 o 
 -14   2   4     3430.78     3661.55     84.36 o 
 -12   2   4      382.63      407.25     33.24 o 
 -10   2   4     2010.81     2354.53    106.28 o 
  -8   2   4     4313.21     4425.76     85.16 o 
  -6   2   4      178.39      206.12     24.27 o 
  -4   2   4    27802.90    28534.88    306.88 o 
  -2   2   4     2454.71     2455.20     45.18 o 
   0   2   4     8508.82     8405.30     99.78 o 
   2   2   4       11.13        0.52     12.61 o 
   4   2   4     1305.40     1348.34     39.16 o 
   6   2   4     9874.47     9863.60    141.27 o 
   8   2   4      680.29      693.77     48.13 o 
  10   2   4      483.84      427.72     37.64 o 
  12   2   4     3422.42     3758.99    157.63 o 
  14   2   4     4117.81     4022.15    108.61 o 
  16   2   4     3097.77     2986.67     96.56 o 
  18   2   4     2189.02     2263.74    148.52 o 
  20   2   4     1484.14     1426.58     93.28 o 
  22   2   4      675.29      517.27     57.56 o 
  24   2   4      953.21      857.97     69.75 o 
  26   2   4     1192.57     1348.10     86.53 o 
  28   2   4     3786.30     3670.72    137.65 o 
  30   2   4     1112.88     1033.45    117.04 o 
  32   2   4      296.69      187.11     78.11 o 
  34   2   4      137.84       88.72    131.06 o 
  36   2   4      169.50      226.66    126.98 o 
 -37   3   4      542.70      452.15     98.80 o 
 -35   3   4      271.37      271.66    117.81 o 
 -33   3   4      632.42      631.60     98.87 o 
 -31   3   4      144.29       77.96     61.16 o 
 -29   3   4       69.66       71.04     44.93 o 
 -27   3   4        0.22        9.13     38.36 o 
 -25   3   4      113.51       35.74     30.27 o 
 -23   3   4      288.00      260.13     36.68 o 
 -21   3   4       83.96       95.47     30.48 o 
 -19   3   4     9487.57     9503.87    214.89 o 
 -17   3   4     3890.85     4023.25    111.73 o 
 -15   3   4      937.93      828.62     51.86 o 
 -13   3   4    13905.08    14038.39    242.16 o 
 -11   3   4      413.18      539.65     40.64 o 
  -9   3   4     2114.66     2058.65     69.16 o 
  -7   3   4     2308.66     1985.74     52.69 o 
  -5   3   4    18445.30    19529.66    205.84 o 
  -3   3   4     1264.98      960.92     28.89 o 
  -1   3   4     1791.93     1941.41     44.66 o 
   1   3   4     1775.91     2169.88     51.94 o 
   3   3   4       93.35       97.24     19.67 o 
   5   3   4     7217.26     6947.98    302.74 o 
   7   3   4    15402.10    15583.97    340.93 o 
   9   3   4     2999.07     2725.35     80.77 o 
  11   3   4     8243.79     8394.73    228.69 o 
  13   3   4      214.06      231.21     42.60 o 
  15   3   4      607.42      660.35     98.39 o 
  17   3   4     1342.73     1295.05     75.81 o 
  19   3   4        1.19       -6.09     28.74 o 
  21   3   4      318.50      345.90     49.31 o 
  23   3   4       18.71       68.13     39.70 o 
  25   3   4     4173.47     4346.11    141.55 o 
  27   3   4      269.77      243.08     71.44 o 
  29   3   4     1217.13     1171.27    118.39 o 
  31   3   4        0.70      -49.78     61.20 o 
  33   3   4      217.22      149.39    114.77 o 
  35   3   4       22.96      -21.61     72.77 o 
 -36   4   4      120.07       57.48     75.23 o 
 -34   4   4       47.14      -46.21     64.51 o 
 -32   4   4      244.96      233.48     79.15 o 
 -30   4   4       53.29       52.03     96.77 o 
 -28   4   4       11.82      -67.23     64.46 o 
 -26   4   4     1733.48     1645.83     90.94 o 
 -24   4   4      356.20      394.87     48.16 o 
 -22   4   4     3861.26     3724.00    106.41 o 
 -20   4   4      784.63      960.56     52.72 o 
 -18   4   4        0.38       17.76     26.55 o 
 -16   4   4     1391.48     1250.70     64.84 o 
 -14   4   4        7.32      -20.14     23.68 o 
 -12   4   4      179.59      184.95     39.82 o 
 -10   4   4      254.12      274.65     34.94 o 
  -8   4   4     3331.10     3661.73     81.39 o 
  -6   4   4       15.50       17.68     13.42 o 
  -4   4   4      858.26      856.78     30.32 o 
  -2   4   4     1205.48     1391.77     38.73 o 
   0   4   4      373.51      446.21     45.92 o 
   2   4   4        0.03       19.94     16.55 o 
   4   4   4      199.78      170.03     28.21 o 
   6   4   4      135.88       89.72     61.31 o 
   8   4   4       19.39       19.54     24.84 o 
  10   4   4     1508.59     1519.36     95.77 o 
  12   4   4       45.59       78.21     27.57 o 
  14   4   4       50.26       62.65     28.18 o 
  16   4   4     1383.20     1207.78     64.34 o 
  18   4   4     1056.96     1153.57     68.37 o 
  20   4   4      117.21      168.88     41.47 o 
  22   4   4       87.11       67.72     65.95 o 
  24   4   4      273.79      319.16     69.38 o 
  26   4   4      196.92      105.24     61.97 o 
  28   4   4        6.93      -13.34     98.53 o 
  30   4   4       55.63       63.20    247.38 o 
  32   4   4      104.80       73.74     73.47 o 
  34   4   4      107.90      188.96     85.83 o 
 -35   5   4      282.98      244.98     86.69 o 
 -33   5   4       59.84       51.11     94.39 o 
 -31   5   4     1107.71     1366.27    127.93 o 
 -29   5   4      257.16      190.79     69.79 o 
 -27   5   4       91.19       45.58     55.34 o 
 -25   5   4      475.96      526.47     55.90 o 
 -23   5   4      296.34      239.34     43.64 o 
 -21   5   4        5.35      -21.69     29.98 o 
 -19   5   4      360.32      329.23     48.23 o 
 -17   5   4    15666.54    15619.31    276.46 o 
 -15   5   4     3757.28     3766.92    101.73 o 
 -13   5   4    10953.73    10466.90    210.72 o 
 -11   5   4      144.53       72.78     35.23 o 
  -9   5   4     4854.34     4849.42    103.73 o 
  -7   5   4       54.12       68.33     24.40 o 
  -5   5   4       22.05       11.75     14.82 o 
  -3   5   4     5786.18     5247.71     84.90 o 
  -1   5   4      964.54      926.77     37.95 o 
   1   5   4     2669.33     3240.90    112.87 o 
   3   5   4       98.42      152.45     26.67 o 
   5   5   4     8840.31     8305.79    342.16 o 
   7   5   4     4536.31     4352.24    115.33 o 
   9   5   4      356.61      391.68     43.29 o 
  11   5   4     2480.63     2382.50     93.03 o 
  13   5   4       24.49       27.55     30.79 o 
  15   5   4       17.18        3.14     50.81 o 
  17   5   4      664.08      660.15     79.42 o 
  19   5   4      142.03      116.85     56.17 o 
  21   5   4      157.06       61.69     74.62 o 
  23   5   4     2116.70     1919.76    131.04 o 
  25   5   4     1081.83     1287.96    119.62 o 
  27   5   4      329.71      262.87     79.04 o 
  29   5   4      464.96      604.22    154.26 o 
  31   5   4       33.51       -4.73     61.75 o 
  33   5   4      167.91      220.58     91.00 o 
 -34   6   4      129.35       32.40     75.11 o 
 -32   6   4      408.39      479.22    105.05 o 
 -30   6   4       11.42      -48.47     58.76 o 
 -28   6   4      162.79      191.61     90.49 o 
 -26   6   4      112.87       97.70     52.66 o 
 -24   6   4      475.76      461.43     54.11 o 
 -22   6   4      449.03      446.12     52.72 o 
 -20   6   4      811.69      770.54     60.21 o 
 -18   6   4     1674.16     1766.38     78.47 o 
 -16   6   4      548.37      727.89     90.61 o 
 -14   6   4     3617.59     3248.09     97.33 o 
 -12   6   4        6.60      -35.85     23.90 o 
 -10   6   4      523.70      458.52     37.06 o 
  -8   6   4      144.24       92.50     33.07 o 
  -6   6   4        0.46      -10.23     16.22 o 
  -4   6   4     7241.29     6741.35    105.18 o 
  -2   6   4       83.69       34.77     23.70 o 
   0   6   4     3317.86     3168.86     69.83 o 
   2   6   4     4229.48     4173.56     98.19 o 
   4   6   4      280.26      264.26     39.75 o 
   6   6   4      557.59      615.48     76.19 o 
   8   6   4       11.14       -2.88     27.29 o 
  10   6   4      660.98      707.54     57.69 o 
  12   6   4      461.32      571.16    107.49 o 
  14   6   4       68.00      113.96     39.41 o 
  16   6   4     3630.95     3703.15    129.16 o 
  18   6   4       53.17      126.60     70.97 o 
  20   6   4     1066.63      961.10    100.29 o 
  22   6   4      502.43      354.26    219.93 o 
  24   6   4       63.37       24.29     64.57 o 
  26   6   4       74.92       86.26     65.44 o 
  28   6   4      558.93      810.96    110.13 o 
  30   6   4     1346.30     1461.00    141.02 o 
  32   6   4     1036.45     1255.19    141.22 o 
 -33   7   4        1.92      -51.34     73.26 o 
 -31   7   4        9.38       71.46     75.93 o 
 -29   7   4     1274.62     1414.95    110.73 o 
 -27   7   4       82.91      119.40     57.78 o 
 -25   7   4       60.34       16.86     49.18 o 
 -23   7   4        9.96       58.13     47.15 o 
 -21   7   4      474.62      515.19     59.33 o 
 -19   7   4     2100.22     2134.05     90.03 o 
 -17   7   4     4326.82     4439.24    124.05 o 
 -15   7   4      232.65      193.68     40.08 o 
 -13   7   4     3641.02     3568.28    118.73 o 
 -11   7   4     1204.63     1074.89     54.31 o 
  -9   7   4       13.66       35.35     26.01 o 
  -7   7   4     4504.73     4407.81     89.66 o 
  -5   7   4     2945.71     2884.62     72.00 o 
  -3   7   4     1791.61     1624.64     53.41 o 
  -1   7   4       21.85       -4.39     20.76 o 
   1   7   4      742.97      642.74     38.84 o 
   3   7   4      128.54      103.21     27.76 o 
   5   7   4      312.33      314.27     45.51 o 
   7   7   4     1406.00     1537.06     85.67 o 
   9   7   4      507.60      367.83     51.01 o 
  11   7   4        0.36       -5.77     34.19 o 
  13   7   4      352.11      295.79     51.57 o 
  15   7   4     1103.60     1138.33    124.77 o 
  17   7   4      109.20      100.39     45.74 o 
  19   7   4       85.16      135.64     49.66 o 
  21   7   4       20.40      -54.17     46.51 o 
  23   7   4      301.82      258.86    110.02 o 
  25   7   4      352.58      367.75     88.67 o 
  27   7   4      123.48      197.82     83.51 o 
  29   7   4       13.90      -62.80     64.43 o 
  31   7   4      283.91      169.23     87.27 o 
 -30   8   4       51.46       85.75     63.45 o 
 -28   8   4      414.07      392.23    174.62 o 
 -26   8   4      372.91      479.58     89.97 o 
 -24   8   4     1349.61     1487.45    191.64 o 
 -22   8   4       27.65       -5.28     46.86 o 
 -20   8   4        3.26        9.66     37.43 o 
 -18   8   4      687.14      805.81     66.05 o 
 -16   8   4       39.49        3.58     30.16 o 
 -14   8   4     2732.45     2792.74    120.59 o 
 -12   8   4     1021.47      931.08     55.52 o 
 -10   8   4      784.36      777.81     51.72 o 
  -8   8   4       18.58        0.06     24.39 o 
  -6   8   4      558.27      520.55     40.88 o 
  -4   8   4     1729.55     1609.18     84.64 o 
  -2   8   4     1202.25     1207.89     56.31 o 
   0   8   4     7042.21     6976.84    111.07 o 
   2   8   4      153.98      150.23     43.14 o 
   4   8   4        2.48        5.54     26.01 o 
   6   8   4     3774.15     3666.73    123.13 o 
   8   8   4     1416.58     1255.16     95.40 o 
  10   8   4        2.33        3.22     35.70 o 
  12   8   4      208.73      283.21     54.62 o 
  14   8   4       59.32        4.88     37.82 o 
  16   8   4     1310.70     1310.33    188.42 o 
  18   8   4      104.13       75.50     50.68 o 
  20   8   4     1510.06     1758.23    111.31 o 
  22   8   4       19.92       86.94     64.86 o 
  24   8   4     1338.15     1404.93    136.89 o 
  26   8   4        9.83      -30.24     67.81 o 
  28   8   4        1.46      -25.76     70.41 o 
 -27   9   4      286.94      197.77     72.08 o 
 -25   9   4     1686.48     1861.67    125.15 o 
 -23   9   4        0.27      -49.21     50.85 o 
 -21   9   4     1271.60     1432.02    109.62 o 
 -19   9   4        0.70      -24.70     48.33 o 
 -17   9   4        3.35      -22.16     36.42 o 
 -15   9   4       95.85       97.08     36.07 o 
 -13   9   4      349.37      299.65     45.08 o 
 -11   9   4       35.08      108.40     34.75 o 
  -9   9   4       27.33       17.80     31.16 o 
  -7   9   4      316.24      359.61     39.21 o 
  -5   9   4     1126.83     1160.93     56.16 o 
  -3   9   4     2203.97     2247.39     73.26 o 
  -1   9   4      171.90       80.82     50.68 o 
   1   9   4      453.53      438.90     54.18 o 
   3   9   4      207.52      177.79     33.49 o 
   5   9   4      122.28       97.94     37.24 o 
   7   9   4       94.28       84.49     44.74 o 
   9   9   4      120.45        5.83     41.20 o 
  11   9   4      127.70       82.60     45.55 o 
  13   9   4      285.95      250.66     56.48 o 
  15   9   4       30.31       92.71     50.60 o 
  17   9   4       73.67       47.50     75.37 o 
  19   9   4      128.40      124.24     60.02 o 
  21   9   4       81.14       60.88     54.54 o 
  23   9   4       23.94       56.34    149.62 o 
  25   9   4       32.04        8.99     71.53 o 
 -24  10   4       21.51        1.96     59.52 o 
 -22  10   4      485.90      605.34     87.18 o 
 -20  10   4      282.24      421.83    100.88 o 
 -18  10   4      184.38      159.21     60.73 o 
 -16  10   4      154.64      138.22     57.91 o 
 -14  10   4      260.50      201.04     50.31 o 
 -12  10   4      430.43      485.17     53.49 o 
 -10  10   4      682.69      722.72     57.97 o 
  -8  10   4     1285.63     1453.50     90.53 o 
  -6  10   4       21.59       14.99     33.04 o 
  -4  10   4     1489.59     1538.65     93.68 o 
  -2  10   4      139.81      144.89     41.16 o 
   0  10   4       67.19       38.80     32.54 o 
   2  10   4       22.66       31.38     35.06 o 
   4  10   4       30.03       21.82     34.62 o 
   6  10   4      546.60      629.87     76.41 o 
   8  10   4      961.87      824.87     69.44 o 
  10  10   4      259.66      312.24     59.03 o 
  12  10   4        2.69       18.33     51.03 o 
  14  10   4       98.94      135.72     54.58 o 
  16  10   4      499.02      290.03     67.02 o 
  18  10   4        0.01       59.00     53.73 o 
  20  10   4       47.47       77.36     61.57 o 
  22  10   4      111.97       91.11     65.62 o 
 -19  11   4     1226.61     1445.77    168.76 o 
 -17  11   4       41.22       62.17     63.77 o 
 -15  11   4        0.16       -2.30     52.13 o 
 -13  11   4      101.67       90.71     49.06 o 
 -11  11   4      129.74      108.47     56.57 o 
  -9  11   4      102.69       57.75     46.48 o 
  -7  11   4     1617.58     1853.14    157.21 o 
  -5  11   4     1930.72     2066.67     91.36 o 
  -3  11   4     1430.12     1460.53     80.42 o 
  -1  11   4      218.52      151.71     49.47 o 
   1  11   4      746.17      653.03     62.58 o 
   3  11   4       15.56       25.51     39.31 o 
   5  11   4      243.87      318.45     95.52 o 
   7  11   4     1437.83     1691.59    113.80 o 
   9  11   4      529.00      553.80     79.59 o 
  11  11   4      683.46      739.17    108.64 o 
  13  11   4        4.74      -34.32     42.68 o 
  15  11   4      269.77      240.92     70.73 o 
  17  11   4       66.23       -2.36     57.96 o 
 -12  12   4      723.90      583.41    112.68 o 
 -10  12   4        9.76      -17.56     57.62 o 
  -8  12   4        0.37      -50.49     55.89 o 
  -6  12   4      418.55      484.05     62.36 o 
  -4  12   4        0.34       -6.20     40.96 o 
  -2  12   4      208.14      137.32     46.61 o 
   0  12   4      285.07      276.08     50.74 o 
   2  12   4       70.98      101.02     45.83 o 
   4  12   4       15.34        8.52     49.89 o 
   6  12   4        0.56       53.39     50.82 o 
   8  12   4      127.81      250.50     60.27 o 
  10  12   4        8.95      127.45     66.28 o 
 -39   1   5     1885.49     1713.51    203.47 o 
 -37   1   5       89.34       73.35     99.42 o 
 -35   1   5        0.55       18.12     83.29 o 
 -33   1   5        4.92       64.29     41.00 o 
 -31   1   5      245.57      208.50     44.31 o 
 -29   1   5      376.68      488.70     60.08 o 
 -27   1   5      534.10      663.52     51.46 o 
 -25   1   5      556.29      524.80     41.26 o 
 -23   1   5      714.02      884.23     47.84 o 
 -21   1   5       94.46       86.34     27.51 o 
 -19   1   5    10476.86    11288.46    184.16 o 
 -17   1   5     2047.17     2077.10     85.49 o 
 -15   1   5     1192.57     1406.13     44.27 o 
 -13   1   5     7874.90     8169.68    116.28 o 
 -11   1   5    60095.58    62455.26    655.94 o 
  -9   1   5     1472.91     1380.29     72.20 o 
  -7   1   5     1454.90     1338.76     40.87 o 
  -5   1   5      742.39      734.94     53.38 o 
  -3   1   5        5.19      -12.38     17.24 o 
  -1   1   5     2088.74     2168.26     62.90 o 
   1   1   5     1354.15     1300.87     48.66 o 
   3   1   5     6573.03     7166.25    115.02 o 
   5   1   5       24.99       19.16     14.49 o 
   7   1   5     7033.40     7402.49    117.50 o 
   9   1   5    12788.73    13294.83    186.18 o 
  11   1   5     1550.95     1397.12     42.95 o 
  13   1   5      635.85      557.21     33.17 o 
  15   1   5      291.66      314.10     84.29 o 
  17   1   5     1685.09     1766.33     62.27 o 
  19   1   5     1583.72     1538.45     79.40 o 
  21   1   5      285.54      260.16     71.19 o 
  23   1   5     2562.00     2442.66    166.14 o 
  25   1   5      162.69      103.86     59.40 o 
  27   1   5     1022.00     1039.15     82.47 o 
  29   1   5      389.49      383.06     64.82 o 
  31   1   5       62.63       34.11     49.41 o 
  33   1   5       91.32       25.11     53.36 o 
  35   1   5        0.70      -34.59     56.86 o 
  37   1   5      288.48      226.14     77.39 o 
 -38   2   5       97.10      175.75    112.78 o 
 -36   2   5       71.61      102.55     70.90 o 
 -34   2   5      323.05      405.43     85.88 o 
 -32   2   5      184.24      174.71     54.84 o 
 -30   2   5      409.77      380.60     50.07 o 
 -28   2   5     1660.88     1737.36     69.02 o 
 -26   2   5      607.07      505.08     43.15 o 
 -24   2   5      179.40      179.98     32.36 o 
 -22   2   5      637.85      590.38     41.88 o 
 -20   2   5      589.40      517.89     40.93 o 
 -18   2   5      977.72     1165.86     48.47 o 
 -16   2   5     4176.05     4050.61     93.73 o 
 -14   2   5     1822.70     1576.21     65.85 o 
 -12   2   5     1933.38     2126.25     61.88 o 
 -10   2   5     3725.50     4305.11     88.37 o 
  -8   2   5     1052.66     1070.12     41.97 o 
  -6   2   5     5692.29     6236.92    107.41 o 
  -4   2   5    11175.18    11519.83    143.93 o 
  -2   2   5      507.56      431.03     22.27 o 
   0   2   5     2505.29     2599.24     60.70 o 
   2   2   5     4912.35     5180.04    109.58 o 
   4   2   5     5695.52     5913.02    100.67 o 
   6   2   5        2.10      -20.78     14.33 o 
   8   2   5      245.11      287.63     20.04 o 
  10   2   5      382.29      504.59     41.35 o 
  12   2   5     5068.79     5237.65    127.86 o 
  14   2   5     2603.47     2751.06     92.32 o 
  16   2   5     2299.70     2381.31     90.53 o 
  18   2   5      749.59      751.97     58.43 o 
  20   2   5     1614.27     1712.76     85.64 o 
  22   2   5     1067.88      999.25     72.65 o 
  24   2   5     1085.57     1103.87     80.16 o 
  26   2   5      571.67      453.90     64.09 o 
  28   2   5       93.58      106.05     49.66 o 
  30   2   5       78.49       95.77     69.46 o 
  32   2   5     1679.04     1821.15    160.06 o 
  34   2   5      520.05      502.22    103.66 o 
  36   2   5        0.16      -38.94     75.16 o 
 -37   3   5       76.97       14.25     75.63 o 
 -35   3   5      663.85      452.27     93.34 o 
 -33   3   5        5.86       46.76     63.27 o 
 -31   3   5        0.21      -28.47     41.24 o 
 -29   3   5       16.54       20.03     42.60 o 
 -27   3   5     2404.27     2418.79    179.83 o 
 -25   3   5     1672.73     1644.09     73.66 o 
 -23   3   5     3137.01     3362.91     97.93 o 
 -21   3   5     3000.31     3322.52    105.17 o 
 -19   3   5      490.57      531.51     49.51 o 
 -17   3   5       76.40       56.41     46.08 o 
 -15   3   5     2468.78     2472.56     84.29 o 
 -13   3   5     1418.54     1333.88     87.60 o 
 -11   3   5     2593.40     2802.39     74.60 o 
  -9   3   5     1346.64     1249.50     38.65 o 
  -7   3   5        1.71        1.60     14.38 o 
  -5   3   5     3521.88     3455.43     58.87 o 
  -3   3   5      646.97      526.43     29.01 o 
  -1   3   5      199.27      170.70     17.39 o 
   1   3   5     1185.60     1147.13     36.67 o 
   3   3   5     1158.18     1110.98     43.19 o 
   5   3   5      952.33      864.58     47.89 o 
   7   3   5     1540.60     1468.06    103.70 o 
   9   3   5     1098.75     1470.74     84.86 o 
  11   3   5        1.21       39.22     24.23 o 
  13   3   5      948.17      878.66     73.01 o 
  15   3   5      485.07      521.38     49.48 o 
  17   3   5      219.10      184.26     48.82 o 
  19   3   5      130.84      117.37     37.79 o 
  21   3   5      533.97      533.95     57.94 o 
  23   3   5      130.20       79.20     41.57 o 
  25   3   5      122.38      144.41     52.38 o 
  27   3   5      336.34      142.13     70.69 o 
  29   3   5       55.92      139.50     69.83 o 
  31   3   5      167.04      103.96     72.26 o 
  33   3   5      108.27      249.50     99.97 o 
  35   3   5       15.39       20.72     79.19 o 
 -36   4   5      312.71      208.57    172.60 o 
 -34   4   5      424.26      298.15    105.38 o 
 -32   4   5        6.70       62.36     66.26 o 
 -30   4   5       94.87      140.38     68.31 o 
 -28   4   5      390.00      445.64     72.08 o 
 -26   4   5        3.65       91.84     51.88 o 
 -24   4   5     4621.11     4729.26    160.96 o 
 -22   4   5     2221.46     2191.53     84.97 o 
 -20   4   5     6995.01     6750.99    146.15 o 
 -18   4   5     3389.40     3522.93    136.45 o 
 -16   4   5       12.93      -15.33     27.94 o 
 -14   4   5     1709.74     1570.10     71.85 o 
 -12   4   5     1489.08     1455.95     67.15 o 
 -10   4   5       48.06      111.87     21.83 o 
  -8   4   5       33.36        4.08     18.24 o 
  -6   4   5       18.94      -30.05     20.03 o 
  -4   4   5     7947.52     8409.02    111.13 o 
  -2   4   5     4632.57     5168.30     87.34 o 
   0   4   5     1828.51     1619.31     48.84 o 
   2   4   5    17678.75    18023.12    249.93 o 
   4   4   5    24553.22    24698.70    344.10 o 
   6   4   5      799.19      968.71     52.49 o 
   8   4   5    16943.59    16818.75    354.94 o 
  10   4   5     4294.90     4342.04    313.55 o 
  12   4   5      159.54      189.10     45.12 o 
  14   4   5     7113.40     6569.98    302.76 o 
  16   4   5     1071.19     1012.50     64.94 o 
  18   4   5     1331.26     1500.43     78.39 o 
  20   4   5     1540.51     1335.88     79.08 o 
  22   4   5    14474.59    14868.13    717.46 o 
  24   4   5     2417.39     2631.77    152.20 o 
  26   4   5      162.60      202.23     69.79 o 
  28   4   5     2323.57     2135.59    151.47 o 
  30   4   5       26.91       64.24     70.56 o 
  32   4   5      464.28      560.11    136.20 o 
  34   4   5      300.37      373.82     98.04 o 
 -35   5   5      226.28      346.92     94.04 o 
 -33   5   5      118.95       97.26     72.91 o 
 -31   5   5       92.36      114.90     66.89 o 
 -29   5   5      681.21      730.13    100.01 o 
 -27   5   5       58.73       21.34     37.63 o 
 -25   5   5      218.14      150.35     42.46 o 
 -23   5   5      324.94      349.95     48.55 o 
 -21   5   5     1498.57     1444.98     79.58 o 
 -19   5   5     3362.70     3135.54     99.69 o 
 -17   5   5      379.34      493.11     62.26 o 
 -15   5   5       27.01       37.03     32.68 o 
 -13   5   5     1766.33     1647.25     76.56 o 
 -11   5   5     4768.24     4659.25    103.57 o 
  -9   5   5        1.46       28.53     22.15 o 
  -7   5   5      119.15      159.78     23.36 o 
  -5   5   5     3268.93     3236.73     63.94 o 
  -3   5   5       45.96       35.83     17.13 o 
  -1   5   5      491.87      564.37     33.03 o 
   1   5   5     2226.07     2383.74     62.67 o 
   3   5   5      845.27      830.36     73.70 o 
   5   5   5      128.30      132.01     26.47 o 
   7   5   5      423.70      437.66     94.50 o 
   9   5   5       94.47      106.63     32.46 o 
  11   5   5      588.53      610.45     54.54 o 
  13   5   5     1950.87     1972.25    352.38 o 
  15   5   5      463.36      368.56     66.52 o 
  17   5   5     1049.75     1091.60     95.64 o 
  19   5   5     1509.89     1774.60    275.88 o 
  21   5   5       34.91       36.63     52.12 o 
  23   5   5      146.31      216.10    106.98 o 
  25   5   5        4.03       46.33    102.68 o 
  27   5   5      274.60      221.25     74.34 o 
  29   5   5      229.80      215.30     81.69 o 
  31   5   5        6.82       51.12     76.33 o 
  33   5   5      172.40       63.83     76.01 o 
 -34   6   5      336.56      310.74    100.91 o 
 -32   6   5       76.96       88.36     76.00 o 
 -30   6   5      259.72      378.32     85.59 o 
 -28   6   5      173.52       62.95     53.74 o 
 -26   6   5       88.86      128.45     52.91 o 
 -24   6   5      648.26      607.98     60.75 o 
 -22   6   5      135.03      168.56     42.59 o 
 -20   6   5     3805.03     3726.56    114.68 o 
 -18   6   5       12.51       22.52     35.38 o 
 -16   6   5     4111.55     4371.75    123.36 o 
 -14   6   5     5839.92     5619.25    134.21 o 
 -12   6   5      130.82      119.34     31.00 o 
 -10   6   5     1352.28     1514.77     64.18 o 
  -8   6   5     1684.74     1646.72     57.08 o 
  -6   6   5      213.31      247.02     26.22 o 
  -4   6   5     6993.25     6687.14    106.52 o 
  -2   6   5      173.10      183.92     27.49 o 
   0   6   5       34.96       20.23     20.16 o 
   2   6   5      139.51      135.10     26.22 o 
   4   6   5     1598.15     1687.96     65.42 o 
   6   6   5     1533.93     1116.12    179.24 o 
   8   6   5     8835.99     8503.54    187.82 o 
  10   6   5      223.84      199.88     43.17 o 
  12   6   5     4690.87     4672.76    145.14 o 
  14   6   5       60.25       40.63     42.90 o 
  16   6   5     1290.40     1123.48     99.99 o 
  18   6   5       48.58       80.41     52.44 o 
  20   6   5      489.46      483.30     81.53 o 
  22   6   5     1669.33     1720.17    129.53 o 
  24   6   5     1698.49     1649.77    134.90 o 
  26   6   5       16.11        7.02     67.05 o 
  28   6   5      290.67      247.46     94.50 o 
  30   6   5       16.99      -27.71    127.03 o 
  32   6   5      562.90      685.11    118.65 o 
 -31   7   5      841.66      790.99    121.48 o 
 -29   7   5     1019.90     1154.74    101.86 o 
 -27   7   5       22.42      -44.56     50.66 o 
 -25   7   5       81.53       50.62     49.79 o 
 -23   7   5      307.01      192.10     45.39 o 
 -21   7   5      727.56      877.92     67.84 o 
 -19   7   5      856.77     1054.52     78.93 o 
 -17   7   5       22.07       17.42     62.40 o 
 -15   7   5      368.13      379.92     41.98 o 
 -13   7   5      898.10      945.18     67.81 o 
 -11   7   5      205.95      201.40     33.67 o 
  -9   7   5     6356.27     6445.01    123.78 o 
  -7   7   5      136.58      104.05     28.20 o 
  -5   7   5      445.60      479.82     34.30 o 
  -3   7   5     1767.60     1887.03     74.80 o 
  -1   7   5     1675.29     1696.34     56.72 o 
   1   7   5     1683.09     1647.78     69.27 o 
   3   7   5      447.36      496.84     40.57 o 
   5   7   5     1550.15     1401.22     73.89 o 
   7   7   5       15.62        1.81     29.36 o 
   9   7   5     7681.45     7608.53    184.69 o 
  11   7   5     1334.50     1332.10     81.56 o 
  13   7   5     1266.33     1291.38     83.54 o 
  15   7   5      159.71       60.58     43.31 o 
  17   7   5     1682.31     1573.98     96.62 o 
  19   7   5      730.91      771.16    109.30 o 
  21   7   5       20.32       35.82     88.76 o 
  23   7   5      322.50      225.32     77.43 o 
  25   7   5       22.15       35.69     66.02 o 
  27   7   5      844.27     1202.62    133.25 o 
  29   7   5      903.66      872.91    126.30 o 
 -30   8   5       14.64      -23.39     56.90 o 
 -28   8   5     1354.64     1632.29    120.81 o 
 -26   8   5        0.45       -1.68     52.61 o 
 -24   8   5      174.13      186.56     60.79 o 
 -22   8   5      111.33       97.52     54.43 o 
 -20   8   5       82.51       58.67     39.55 o 
 -18   8   5       48.66       45.73     39.62 o 
 -16   8   5      999.90      907.04     67.86 o 
 -14   8   5      325.05      351.12     63.89 o 
 -12   8   5      251.59      219.89     38.49 o 
 -10   8   5      666.00      790.58     54.59 o 
  -8   8   5       24.40        5.43     25.18 o 
  -6   8   5     3281.17     3279.77     82.74 o 
  -4   8   5      457.47      427.84     43.51 o 
  -2   8   5     4311.25     4114.76     91.56 o 
   0   8   5     3358.03     3453.39     84.85 o 
   2   8   5     1689.70     1622.14     62.04 o 
   4   8   5     1126.87     1208.69     65.63 o 
   6   8   5      460.60      423.26     68.21 o 
   8   8   5       15.41      -36.47     35.15 o 
  10   8   5     1471.30     1574.81     90.63 o 
  12   8   5      356.78      409.97     59.90 o 
  14   8   5      104.62       87.13     43.03 o 
  16   8   5       16.13      -42.14     39.31 o 
  18   8   5       17.19       -0.84     45.96 o 
  20   8   5        6.36       56.98     88.26 o 
  22   8   5       15.76       66.88     66.71 o 
  24   8   5       15.40       27.10     68.13 o 
  26   8   5        1.23      -31.32     71.86 o 
  28   8   5       99.53      119.54     87.97 o 
 -27   9   5       33.93       97.91     64.18 o 
 -25   9   5      763.25      838.57     97.64 o 
 -23   9   5        0.07      -29.06     54.01 o 
 -21   9   5       76.09       71.42     60.08 o 
 -19   9   5     1150.87     1198.84    106.48 o 
 -17   9   5       97.15      105.05     65.07 o 
 -15   9   5       76.27       28.07     39.55 o 
 -13   9   5       50.07        7.87     37.70 o 
 -11   9   5     6397.48     6401.40    139.71 o 
  -9   9   5      527.50      538.32     45.84 o 
  -7   9   5      229.69      167.82     34.64 o 
  -5   9   5      741.52      782.21     83.29 o 
  -3   9   5       13.13       13.27     28.29 o 
  -1   9   5       31.43       27.70     32.57 o 
   1   9   5        0.04      -27.41     29.67 o 
   3   9   5     1202.49     1112.51     57.94 o 
   5   9   5      493.80      348.03     95.81 o 
   7   9   5     1048.28     1018.04     78.16 o 
   9   9   5     3400.54     3419.74    131.54 o 
  11   9   5       15.46       33.51     47.14 o 
  13   9   5      380.94      424.34     67.38 o 
  15   9   5      261.85      450.48     69.59 o 
  17   9   5      192.64      297.53     81.66 o 
  19   9   5      592.14      798.09     88.97 o 
  21   9   5      931.89     1054.45    201.82 o 
  23   9   5      245.03      198.59     86.79 o 
  25   9   5       21.17      -16.83     75.65 o 
 -24  10   5        1.04      -61.84     58.28 o 
 -22  10   5       20.72      -31.04     59.04 o 
 -20  10   5      101.97       68.95     61.29 o 
 -18  10   5       28.75       23.97     52.87 o 
 -16  10   5      492.80      544.93     67.09 o 
 -14  10   5     2153.88     2295.43    106.91 o 
 -12  10   5      827.00      976.52    114.36 o 
 -10  10   5      336.86      270.71     51.84 o 
  -8  10   5      285.87      311.82     41.66 o 
  -6  10   5     3221.03     3474.45    107.11 o 
  -4  10   5      501.31      536.71     54.98 o 
  -2  10   5     2565.59     2675.28     96.83 o 
   0  10   5      296.90      196.89     44.45 o 
   2  10   5      672.75      631.85     66.91 o 
   4  10   5      163.73       83.59     38.23 o 
   6  10   5      226.06      252.15     51.22 o 
   8  10   5       54.22       32.72     40.10 o 
  10  10   5       93.00       72.58     49.33 o 
  12  10   5      240.00      242.15     62.32 o 
  14  10   5      746.72      791.06     86.77 o 
  16  10   5      838.73      757.90     89.68 o 
  18  10   5      660.15      564.26     81.88 o 
  20  10   5       24.93       38.09     60.73 o 
 -19  11   5        3.55        7.70     61.64 o 
 -17  11   5      600.88      679.11     92.55 o 
 -15  11   5      621.61      693.37     76.78 o 
 -13  11   5      121.03      108.10     51.08 o 
 -11  11   5      827.57      981.99    122.08 o 
  -9  11   5       36.61       34.86     55.96 o 
  -7  11   5       17.87       73.59     55.80 o 
  -5  11   5      110.09      144.00     49.35 o 
  -3  11   5      156.78      167.44     45.62 o 
  -1  11   5       73.76       93.46     41.38 o 
   1  11   5       37.70       44.02     39.60 o 
   3  11   5     1174.03     1274.38    161.90 o 
   5  11   5        0.02       25.80     44.67 o 
   7  11   5        2.35        0.63     44.29 o 
   9  11   5        0.66       37.23     46.36 o 
  11  11   5      285.62      357.18     75.17 o 
  13  11   5      358.37      358.09     74.76 o 
  15  11   5       21.03       15.22     57.20 o 
  17  11   5        7.71       54.45     71.18 o 
 -10  12   5     1160.59     1281.02    114.35 o 
  -8  12   5      534.80      479.81     81.47 o 
  -6  12   5      214.59       91.56     62.53 o 
  -4  12   5      106.07       -6.28     69.77 o 
  -2  12   5      426.90      525.44     86.82 o 
   0  12   5       48.36       16.81     43.60 o 
   2  12   5     1095.00     1357.91    142.03 o 
   4  12   5      212.88      235.62     70.87 o 
   6  12   5      462.04      479.24     87.31 o 
   8  12   5       39.50      -32.36     50.26 o 
 -36   0   6       59.56      -56.12     82.18 o 
 -34   0   6       71.84       44.85     84.73 o 
 -32   0   6      822.52      822.80    110.91 o 
 -30   0   6       23.20       29.08     50.33 o 
 -28   0   6       94.15       50.08     69.76 o 
 -26   0   6       52.67       28.54     36.15 o 
 -24   0   6       24.03       65.89     89.42 o 
 -22   0   6     9930.34    10081.15    412.69 o 
 -20   0   6       21.53       57.15     36.36 o 
 -18   0   6       47.69       13.14     34.24 o 
 -16   0   6     6666.43     6825.96    223.58 o 
 -14   0   6    27145.98    27906.38    509.72 o 
 -12   0   6     3279.46     2816.58    119.30 o 
 -10   0   6     8557.29     9269.27    151.35 o 
  -8   0   6    18760.69    18442.74    267.80 o 
  -6   0   6       86.54       58.21     19.40 o 
  -4   0   6     8396.63     8797.07    285.55 o 
  -2   0   6     6100.77     5804.40    209.55 o 
   0   0   6      711.75      842.18     54.99 o 
   2   0   6     4064.59     4764.31    130.76 o 
   4   0   6    25202.77    27449.93    494.02 o 
   6   0   6     7461.73     6457.27    365.52 o 
   8   0   6     6068.82     6450.99    160.17 o 
  10   0   6     3003.98     4440.23    125.27 o 
  12   0   6    14436.09    13709.95    281.42 o 
  14   0   6     1015.22     1064.86     89.25 o 
  16   0   6     5620.07     5306.17    146.33 o 
  18   0   6      897.89      756.99     92.84 o 
  20   0   6     6646.13     6299.94    288.42 o 
  22   0   6       36.73       12.70     62.85 o 
  24   0   6     1531.17     1455.91    152.22 o 
  26   0   6      547.44      659.80    123.61 o 
  28   0   6     2750.58     2615.21    156.83 o 
  30   0   6     1744.36     1855.11    213.75 o 
  32   0   6      263.14      307.67     89.01 o 
  34   0   6       35.34       13.78    152.94 o 
  36   0   6      988.05     1001.77    133.87 o 
 -37   1   6       39.53       -4.20     87.82 o 
 -35   1   6       19.31       32.41     61.56 o 
 -33   1   6      480.08      487.75     68.64 o 
 -31   1   6      554.43      560.15     67.02 o 
 -29   1   6      257.38      223.16     40.08 o 
 -27   1   6       44.17       27.90     28.72 o 
 -25   1   6      772.38      798.71     53.84 o 
 -23   1   6       45.83       78.09     29.29 o 
 -21   1   6      326.97      396.20     38.29 o 
 -19   1   6     1754.06     1867.47     64.27 o 
 -17   1   6      451.96      501.73     35.39 o 
 -15   1   6      630.65      803.80     33.74 o 
 -13   1   6     1511.67     1610.94     42.86 o 
 -11   1   6     6771.32     7041.41    103.36 o 
  -9   1   6      525.53      438.98     32.92 o 
  -7   1   6     2851.05     3232.83     68.06 o 
  -5   1   6      433.73      589.40     29.59 o 
  -3   1   6      472.67      458.52     45.03 o 
  -1   1   6      849.64     1005.68     48.23 o 
   1   1   6     5273.25     5653.31    118.07 o 
   3   1   6    10962.31    11019.41    166.36 o 
   5   1   6     4399.50     4810.16     92.04 o 
   7   1   6      728.89      949.25     60.03 o 
   9   1   6      819.41      928.90     39.01 o 
  11   1   6     2126.51     2243.15     65.59 o 
  13   1   6      273.83      261.30     24.45 o 
  15   1   6       90.62      108.94     21.30 o 
  17   1   6     1813.38     1760.35     74.43 o 
  19   1   6      521.28      465.76     67.78 o 
  21   1   6       27.78      -24.86     33.41 o 
  23   1   6      763.89      818.26     92.37 o 
  25   1   6       55.22       80.53     44.92 o 
  27   1   6       28.01       65.88     46.73 o 
  29   1   6      733.98      758.45     83.41 o 
  31   1   6      190.86      192.45     59.30 o 
  33   1   6       14.75      -20.17     57.08 o 
  35   1   6      126.35       55.41     64.74 o 
 -38   2   6       38.91      100.30    103.50 o 
 -36   2   6       36.60      -29.05     90.69 o 
 -34   2   6       78.68       99.00     65.98 o 
 -32   2   6      249.84      132.11     75.27 o 
 -30   2   6      347.10      351.15     78.87 o 
 -28   2   6      133.56      144.44     40.12 o 
 -26   2   6      117.05      124.54     39.27 o 
 -24   2   6      918.77      880.18     60.42 o 
 -22   2   6      581.13      708.64     47.90 o 
 -20   2   6      142.76      181.40     36.39 o 
 -18   2   6     3373.57     3202.17     73.49 o 
 -16   2   6     2839.80     2876.74     65.75 o 
 -14   2   6     6873.52     7147.84    141.63 o 
 -12   2   6    12529.31    12039.82    157.12 o 
 -10   2   6      683.69      754.78     42.85 o 
  -8   2   6     3850.48     4482.51     90.25 o 
  -6   2   6     5406.69     5874.64    106.52 o 
  -4   2   6     4246.35     3939.84     72.86 o 
  -2   2   6     1792.91     1715.78     83.32 o 
   0   2   6     6752.26     7679.91    124.01 o 
   2   2   6      673.72      488.69     31.25 o 
   4   2   6       94.29      134.97     21.31 o 
   6   2   6      380.53      546.29     28.82 o 
   8   2   6    15482.91    15622.66    197.39 o 
  10   2   6     1201.50     1468.19     62.23 o 
  12   2   6     1681.55     1566.81     60.52 o 
  14   2   6       59.42       66.89     26.13 o 
  16   2   6     4970.07     4938.08    136.65 o 
  18   2   6     1250.90     1327.98    122.32 o 
  20   2   6     2497.58     2315.15    100.60 o 
  22   2   6     2770.89     2794.88    114.85 o 
  24   2   6     1185.56     1076.69    122.58 o 
  26   2   6      323.86      192.33     52.31 o 
  28   2   6     1353.18     1339.62     97.39 o 
  30   2   6      326.13      325.51    151.06 o 
  32   2   6      129.03       58.61     94.45 o 
  34   2   6      194.11      344.80     93.50 o 
 -37   3   6       45.99      160.06    106.60 o 
 -35   3   6        0.63      -37.56     87.93 o 
 -33   3   6       39.34       24.99     64.02 o 
 -31   3   6     1656.48     1881.95    106.11 o 
 -29   3   6      420.30      528.11     73.26 o 
 -27   3   6     1277.05     1216.34     84.42 o 
 -25   3   6        0.86      -28.48     29.91 o 
 -23   3   6       79.60       56.54     52.29 o 
 -21   3   6        1.62       21.16     35.94 o 
 -19   3   6     1041.50      936.39     54.69 o 
 -17   3   6     3166.50     3298.54    109.90 o 
 -15   3   6      442.17      542.07     41.77 o 
 -13   3   6     4076.65     4148.02    119.28 o 
 -11   3   6     1908.65     1957.75     62.75 o 
  -9   3   6      542.65      521.93     36.61 o 
  -7   3   6     4613.64     4732.67     78.39 o 
  -5   3   6      498.06      627.77     49.09 o 
  -3   3   6    28368.13    29860.27    305.72 o 
  -1   3   6      352.94      281.99     25.92 o 
   1   3   6    20512.84    20859.56    278.48 o 
   3   3   6       14.38       17.02     23.97 o 
   5   3   6       27.46       30.25     18.79 o 
   7   3   6     2995.47     2759.80     87.79 o 
   9   3   6      278.46      252.97     31.25 o 
  11   3   6     3755.12     3727.32     92.66 o 
  13   3   6      106.79      166.84     37.08 o 
  15   3   6      325.36      240.31     42.46 o 
  17   3   6     2273.38     2101.88     92.93 o 
  19   3   6       95.10       50.07     36.58 o 
  21   3   6     3813.67     3735.88    138.54 o 
  23   3   6       67.75       71.06     42.95 o 
  25   3   6     1627.15     1593.96     96.78 o 
  27   3   6      517.94      529.43    264.78 o 
  29   3   6     1114.29      821.90    112.98 o 
  31   3   6      706.07      708.06    112.24 o 
  33   3   6       10.46      -97.51     66.38 o 
  35   3   6       99.07       16.88     77.18 o 
 -36   4   6       28.29       11.60    102.73 o 
 -34   4   6       88.30       40.59     66.53 o 
 -32   4   6       27.20       59.29     68.62 o 
 -30   4   6        2.41       36.64     47.27 o 
 -28   4   6       25.31       99.77     50.20 o 
 -26   4   6      348.73      305.49     58.82 o 
 -24   4   6       10.41      -38.76     29.28 o 
 -22   4   6      484.51      506.11     50.51 o 
 -20   4   6     1395.75     1217.94     73.53 o 
 -18   4   6       86.56       67.44     34.85 o 
 -16   4   6      286.98      252.93     42.01 o 
 -14   4   6      332.70      350.13     44.25 o 
 -12   4   6      571.18      639.98     41.90 o 
 -10   4   6     1050.72     1004.54     78.14 o 
  -8   4   6      336.40      311.82     27.63 o 
  -6   4   6     2810.35     2862.00     60.07 o 
  -4   4   6        0.05       15.14     14.34 o 
  -2   4   6      916.99     1031.69     38.65 o 
   0   4   6     1027.21      954.62     38.40 o 
   2   4   6     2186.84     2341.44     65.99 o 
   4   4   6     3030.23     3305.71     82.26 o 
   6   4   6       50.98       61.16     26.42 o 
   8   4   6       73.34       84.59     31.20 o 
  10   4   6     1335.16     1317.00     68.32 o 
  12   4   6     1379.75     1370.84     92.68 o 
  14   4   6     1733.99     1758.25     81.54 o 
  16   4   6      959.79      881.90     64.45 o 
  18   4   6      194.01      196.70     44.22 o 
  20   4   6     1463.98     1525.06     85.61 o 
  22   4   6      260.31      312.84     74.41 o 
  24   4   6      230.77      160.42     97.87 o 
  26   4   6      765.74      859.51    112.34 o 
  28   4   6        2.84      -62.54     61.86 o 
  30   4   6       10.37      -36.59     65.56 o 
  32   4   6       75.82      -36.79     71.65 o 
  34   4   6      109.53      111.82    222.97 o 
 -35   5   6      364.03      301.27     94.69 o 
 -33   5   6       84.04      -23.46     64.08 o 
 -31   5   6      180.66      354.97    133.27 o 
 -29   5   6      247.99      136.05     71.30 o 
 -27   5   6     1876.96     1939.43     98.03 o 
 -25   5   6        8.11        5.46     36.36 o 
 -23   5   6      630.11      578.09     87.66 o 
 -21   5   6      602.51      676.17     58.60 o 
 -19   5   6     1536.21     1418.75     97.18 o 
 -17   5   6      645.59      641.93     95.08 o 
 -15   5   6     1250.03     1352.90     75.62 o 
 -13   5   6      892.50      825.94     46.43 o 
 -11   5   6     4381.19     4321.85     99.12 o 
  -9   5   6     1202.60     1135.67     50.61 o 
  -7   5   6     2980.92     3078.24     68.95 o 
  -5   5   6      523.30      602.92     31.22 o 
  -3   5   6     4133.16     4101.74     75.92 o 
  -1   5   6     1737.84     1642.62     77.11 o 
   1   5   6     4157.12     4112.54     93.44 o 
   3   5   6     1038.57     1078.87     50.72 o 
   5   5   6    10218.48    10120.82    174.44 o 
   7   5   6     1200.00     1241.05     59.92 o 
   9   5   6     2764.86     2639.03    120.10 o 
  11   5   6      314.38      214.75     53.42 o 
  13   5   6       41.46        0.24     37.63 o 
  15   5   6     2053.88     1967.77    117.78 o 
  17   5   6       23.78       24.40     50.48 o 
  19   5   6      996.49      927.71     97.64 o 
  21   5   6     2946.72     2835.40    219.05 o 
  23   5   6        0.83      -11.75     88.15 o 
  25   5   6     2127.50     2309.10    153.82 o 
  27   5   6       46.11       26.56     62.37 o 
  29   5   6      122.95      185.37    133.72 o 
  31   5   6     1273.90     1508.70    294.94 o 
 -34   6   6      110.08      137.99     84.47 o 
 -32   6   6      125.88      150.88     82.18 o 
 -30   6   6      134.90      142.08    147.74 o 
 -28   6   6       69.08      161.88     56.76 o 
 -26   6   6       46.76       11.16     39.58 o 
 -24   6   6      789.97      900.15     69.90 o 
 -22   6   6      571.33      470.80     54.99 o 
 -20   6   6      260.05      324.25     49.42 o 
 -18   6   6     1266.78     1145.27     70.31 o 
 -16   6   6        6.26        6.36     33.50 o 
 -14   6   6     2292.88     2363.59    101.08 o 
 -12   6   6     9311.95     8934.19    165.68 o 
 -10   6   6      145.35      155.81     31.43 o 
  -8   6   6      485.18      443.01     35.03 o 
  -6   6   6       75.89       22.76     28.55 o 
  -4   6   6     1075.89     1010.65     41.77 o 
  -2   6   6      919.44      855.16     39.98 o 
   0   6   6     1641.70     1561.78     56.14 o 
   2   6   6     3663.15     3741.55     95.85 o 
   4   6   6      115.20      101.23     29.57 o 
   6   6   6     2271.98     2096.91     77.18 o 
   8   6   6     1971.80     1920.62     75.55 o 
  10   6   6      504.18      511.18     54.57 o 
  12   6   6      156.94      116.99     49.15 o 
  14   6   6      515.93      534.83     77.10 o 
  16   6   6     1567.88     1919.40    127.15 o 
  18   6   6      493.35      456.97     81.11 o 
  20   6   6        0.65      -41.96     46.35 o 
  22   6   6     1279.79     1398.13    125.40 o 
  24   6   6      129.58      139.54     68.65 o 
  26   6   6      557.32      670.29    188.95 o 
  28   6   6       28.46       93.59     77.91 o 
  30   6   6      861.55      671.01    119.97 o 
 -31   7   6     1113.17     1215.13    128.94 o 
 -29   7   6       18.85       55.67     58.54 o 
 -27   7   6        0.41      -44.52     50.27 o 
 -25   7   6     1341.13     1407.52     86.72 o 
 -23   7   6      371.40      454.95     58.45 o 
 -21   7   6      111.52       -7.42     38.59 o 
 -19   7   6      265.26      218.04     46.88 o 
 -17   7   6      108.82      103.47     39.68 o 
 -15   7   6      694.47      734.41     61.77 o 
 -13   7   6      195.31      139.14     87.47 o 
 -11   7   6     7886.62     7820.32    159.92 o 
  -9   7   6      559.70      584.48     78.52 o 
  -7   7   6     2361.24     2326.82     64.26 o 
  -5   7   6        5.38       14.19     21.14 o 
  -3   7   6      757.88      821.12     42.72 o 
  -1   7   6      655.79      730.54     53.95 o 
   1   7   6     5444.68     5074.64    100.99 o 
   3   7   6      221.45      309.84     57.33 o 
   5   7   6     5806.12     5659.36    132.61 o 
   7   7   6      121.22      140.33     36.66 o 
   9   7   6      557.27      535.86     74.16 o 
  11   7   6      558.99      628.01     64.26 o 
  13   7   6       57.38       24.87     39.13 o 
  15   7   6      115.35      187.96     63.02 o 
  17   7   6      438.75      620.78     88.80 o 
  19   7   6       25.83       66.57     62.95 o 
  21   7   6      107.51      160.23     69.96 o 
  23   7   6      186.22      276.02    160.12 o 
  25   7   6      150.36      212.63     81.78 o 
  27   7   6        0.46       64.53     76.98 o 
  29   7   6     1241.77     1369.90    210.05 o 
 -28   8   6        5.26      -41.27     58.37 o 
 -26   8   6        9.92      -17.05     56.21 o 
 -24   8   6       30.68       -6.10     53.26 o 
 -22   8   6     2468.46     2917.87    117.62 o 
 -20   8   6       47.19      -22.73     42.97 o 
 -18   8   6       18.18      -29.40     37.37 o 
 -16   8   6      892.42      908.28     71.68 o 
 -14   8   6     1147.71     1265.40     76.93 o 
 -12   8   6     5750.96     6115.22    153.39 o 
 -10   8   6      482.06      365.35     50.95 o 
  -8   8   6     6641.54     6362.23    152.34 o 
  -6   8   6        8.18      -28.30     26.64 o 
  -4   8   6       18.81       -2.34     27.17 o 
  -2   8   6       85.08       66.16     26.92 o 
   0   8   6      882.96      920.58     49.53 o 
   2   8   6     2222.57     2284.35     72.65 o 
   4   8   6     1754.52     1674.23     76.72 o 
   6   8   6     4922.95     4789.39    188.93 o 
   8   8   6      280.48      221.20     81.95 o 
  10   8   6      106.45      194.13     49.18 o 
  12   8   6      634.12      623.22     68.67 o 
  14   8   6       82.97      115.13     45.64 o 
  16   8   6      908.17     1010.59     86.61 o 
  18   8   6      237.26      221.85    109.25 o 
  20   8   6     1200.46     1328.68    128.22 o 
  22   8   6      273.65      330.75    141.34 o 
  24   8   6        7.73      -27.46     86.27 o 
  26   8   6      253.63      285.66     96.17 o 
 -27   9   6       37.38       76.63     67.46 o 
 -25   9   6      228.51      217.20    104.54 o 
 -23   9   6       69.35       22.38     57.47 o 
 -21   9   6        7.14       13.56     44.63 o 
 -19   9   6      572.83      537.02     73.55 o 
 -17   9   6      310.58      308.51     55.63 o 
 -15   9   6      433.90      584.58     64.21 o 
 -13   9   6       32.84      -41.88     37.49 o 
 -11   9   6        5.98       48.56     39.23 o 
  -9   9   6     4327.27     4246.49    130.50 o 
  -7   9   6      180.28      152.56     45.62 o 
  -5   9   6     3867.71     3845.96     99.32 o 
  -3   9   6     4702.41     4754.09    118.22 o 
  -1   9   6      922.85      908.55     59.49 o 
   1   9   6     1266.77     1207.04    105.72 o 
   3   9   6     2459.35     2652.67     89.55 o 
   5   9   6      183.58      150.24     38.64 o 
   7   9   6      422.12      401.84     51.78 o 
   9   9   6       44.32       52.43     37.97 o 
  11   9   6      756.17      776.57     81.18 o 
  13   9   6      471.79      510.77     71.32 o 
  15   9   6       76.12       70.26     52.35 o 
  17   9   6      404.00      342.05     69.10 o 
  19   9   6     1014.01      924.40    123.06 o 
  21   9   6        0.24      -20.42     68.07 o 
  23   9   6      335.69      270.30    124.05 o 
 -22  10   6       76.07       91.65     65.68 o 
 -20  10   6      692.32      767.35     95.76 o 
 -18  10   6       21.72       37.63     47.92 o 
 -16  10   6        0.58       17.60     44.50 o 
 -14  10   6     1051.80     1007.04     84.44 o 
 -12  10   6      653.56      712.22     70.28 o 
 -10  10   6       68.46       40.50     43.37 o 
  -8  10   6       18.29       -9.14     38.94 o 
  -6  10   6      685.22      633.15    117.89 o 
  -4  10   6       39.75       71.37     51.06 o 
  -2  10   6     1052.35     1063.86     68.17 o 
   0  10   6     1590.56     1515.36     77.86 o 
   2  10   6      378.93      305.43     52.92 o 
   4  10   6       39.14       58.99     42.06 o 
   6  10   6      106.57       90.90     45.94 o 
   8  10   6     1272.74     1207.27    104.35 o 
  10  10   6        0.25       39.42     41.97 o 
  12  10   6      968.27      976.58     99.37 o 
  14  10   6      655.40      755.33     86.55 o 
  16  10   6       19.66       74.14     56.41 o 
  18  10   6       28.74       76.23     60.28 o 
  20  10   6      146.65      178.15     89.31 o 
 -17  11   6     1990.39     2194.87    137.08 o 
 -15  11   6      128.73       96.34     55.67 o 
 -13  11   6     1705.32     1879.77    126.27 o 
 -11  11   6        1.45       58.24     59.97 o 
  -9  11   6     1581.16     1741.47    120.63 o 
  -7  11   6       54.42       33.64     55.09 o 
  -5  11   6        0.37      -32.80     49.94 o 
  -3  11   6      224.25      291.52     66.81 o 
  -1  11   6        4.71       58.80     53.18 o 
   1  11   6        4.69       36.80     45.46 o 
   3  11   6      425.30      364.87     60.62 o 
   5  11   6      670.71      690.45     89.49 o 
   7  11   6     1144.57     1267.66    110.58 o 
   9  11   6      384.71      528.66     70.29 o 
  11  11   6     3376.41     3736.96    161.15 o 
  13  11   6      383.61      509.64     72.28 o 
  15  11   6      419.04      296.38     64.67 o 
  -8  12   6      138.12      106.39     69.64 o 
  -6  12   6       74.14       38.95     62.03 o 
  -4  12   6       72.59        4.20     58.42 o 
  -2  12   6       60.20       84.91     63.75 o 
   0  12   6        7.70      -53.20     57.55 o 
   2  12   6      323.63      219.74     85.41 o 
   4  12   6      213.40      311.52     67.17 o 
   6  12   6      233.17      158.93     56.94 o 
 -37   1   7       28.56      -43.76     64.92 o 
 -35   1   7       85.48       10.48     63.84 o 
 -33   1   7      435.90      554.44     71.95 o 
 -31   1   7      117.53      153.12     45.52 o 
 -29   1   7      906.76     1033.97     71.72 o 
 -27   1   7       17.49       40.63     41.89 o 
 -25   1   7        2.63      -41.47     31.94 o 
 -23   1   7      720.18      741.54     79.49 o 
 -21   1   7      218.52      229.34     42.66 o 
 -19   1   7     2739.11     2848.22     77.45 o 
 -17   1   7      377.07      339.22     31.50 o 
 -15   1   7     2681.92     2498.51     55.80 o 
 -13   1   7     1788.80     1604.93     65.58 o 
 -11   1   7      620.68      560.85     46.67 o 
  -9   1   7     5786.31     5677.30    102.29 o 
  -7   1   7     2482.29     2529.07     67.76 o 
  -5   1   7     3526.37     3670.47    123.21 o 
  -3   1   7      829.30     1019.61     65.02 o 
  -1   1   7       41.66       55.67     24.40 o 
   1   1   7       11.35       34.71     25.35 o 
   3   1   7     1449.60     1317.07     53.46 o 
   5   1   7    10887.22    11157.37    174.04 o 
   7   1   7     1404.47     1466.37     84.89 o 
   9   1   7    16910.04    16937.42    240.29 o 
  11   1   7     2414.03     2681.53     93.78 o 
  13   1   7    13667.99    13942.54    207.34 o 
  15   1   7      150.96      122.28     33.30 o 
  17   1   7     1236.53     1279.42     68.03 o 
  19   1   7      134.95      184.67     38.60 o 
  21   1   7      270.67      281.10     52.47 o 
  23   1   7      227.08      322.67     59.50 o 
  25   1   7     2170.99     2100.26    112.04 o 
  27   1   7      981.39     1000.70     89.08 o 
  29   1   7      531.27      617.77     86.87 o 
  31   1   7      831.86      678.64     86.35 o 
  33   1   7      523.65      417.95     86.49 o 
 -36   2   7      148.05       62.74    100.08 o 
 -34   2   7      373.45      424.51     88.71 o 
 -32   2   7      326.41      476.84     89.87 o 
 -30   2   7      674.43      666.41     71.77 o 
 -28   2   7     1856.43     1873.48     91.04 o 
 -26   2   7      415.70      436.94     70.47 o 
 -24   2   7      126.97      103.51     55.15 o 
 -22   2   7      258.87      239.24     47.00 o 
 -20   2   7      156.11      176.73     33.68 o 
 -18   2   7     2584.32     2591.94     79.00 o 
 -16   2   7     1777.71     1808.61     64.28 o 
 -14   2   7     3778.45     3815.41     91.04 o 
 -12   2   7       43.41       29.81     21.64 o 
 -10   2   7      958.58     1013.73     44.59 o 
  -8   2   7     1125.19     1197.69     47.73 o 
  -6   2   7     5349.33     5754.26    108.18 o 
  -4   2   7       45.46       94.25     43.02 o 
  -2   2   7     3020.29     3175.73     70.84 o 
   0   2   7      102.56       42.50     19.25 o 
   2   2   7     9226.47     9953.40    192.84 o 
   4   2   7      811.75      816.44     39.45 o 
   6   2   7      350.49      467.00     38.16 o 
   8   2   7      126.54      154.94     24.50 o 
  10   2   7      549.54      617.33     43.37 o 
  12   2   7     3182.42     3258.89    112.99 o 
  14   2   7     4657.50     4920.70    115.27 o 
  16   2   7        3.34       -5.44     25.76 o 
  18   2   7        0.37       18.82     28.73 o 
  20   2   7     3463.27     3467.70    103.78 o 
  22   2   7     2472.65     2560.43    115.08 o 
  24   2   7     2032.98     1924.38    105.20 o 
  26   2   7      398.18      375.22     65.92 o 
  28   2   7      152.60       59.24     49.76 o 
  30   2   7       27.43        3.57     66.14 o 
  32   2   7       22.94       29.18     70.53 o 
  34   2   7      793.79      781.97    175.47 o 
 -37   3   7        5.81       24.30    101.74 o 
 -35   3   7        0.10      -14.58     89.81 o 
 -33   3   7        1.57      -15.45     82.74 o 
 -31   3   7       11.35      -76.23     50.82 o 
 -29   3   7       66.81       38.76     44.93 o 
 -27   3   7     1251.77     1191.13     84.90 o 
 -25   3   7        1.00      -50.58     41.68 o 
 -23   3   7        4.28       57.59     36.38 o 
 -21   3   7     1512.85     1435.19     68.76 o 
 -19   3   7      268.85      314.63     40.55 o 
 -17   3   7      332.45      398.56     40.92 o 
 -15   3   7      119.23      117.72     29.60 o 
 -13   3   7     1482.14     1417.69     59.14 o 
 -11   3   7       63.63       47.40     23.61 o 
  -9   3   7      607.44      583.75     39.71 o 
  -7   3   7     1984.42     1995.79     91.22 o 
  -5   3   7       20.86       39.38     14.76 o 
  -3   3   7      672.52      651.54     34.13 o 
  -1   3   7        0.20       -3.32     17.36 o 
   1   3   7      578.04      472.24     33.17 o 
   3   3   7      802.72      829.45     53.48 o 
   5   3   7     2248.88     2158.38     62.57 o 
   7   3   7       10.45      -12.58     17.66 o 
   9   3   7        0.07      -23.55     22.79 o 
  11   3   7     1033.90     1047.73     55.07 o 
  13   3   7     2477.69     2342.90     78.80 o 
  15   3   7     3762.65     4010.85    136.78 o 
  17   3   7     7911.12     7805.78    160.18 o 
  19   3   7     1082.25     1108.57     78.09 o 
  21   3   7     1326.19     1361.06     88.82 o 
  23   3   7     1671.02     1667.91    125.16 o 
  25   3   7      583.75      470.44     85.52 o 
  27   3   7      200.97      153.92     68.84 o 
  29   3   7       11.91      -79.05     52.70 o 
  31   3   7        4.25       54.14     74.66 o 
  33   3   7     1022.51     1322.44    400.10 o 
 -36   4   7      342.53      431.03    145.48 o 
 -34   4   7      532.60      393.14    128.91 o 
 -32   4   7      285.30      267.05     66.30 o 
 -30   4   7      757.58      613.65     74.77 o 
 -28   4   7     1695.41     1620.20    101.19 o 
 -26   4   7        1.79       25.52     36.76 o 
 -24   4   7      669.00      801.07     61.85 o 
 -22   4   7        5.72       -0.64     56.23 o 
 -20   4   7      527.66      566.97     57.19 o 
 -18   4   7      592.30      575.72     75.46 o 
 -16   4   7     3880.71     3879.68    118.69 o 
 -14   4   7        9.64       45.25     31.55 o 
 -12   4   7     4230.01     4032.27    116.72 o 
 -10   4   7     2315.88     2055.00     53.20 o 
  -8   4   7     1423.81     1376.18     53.07 o 
  -6   4   7    18008.46    17892.66    202.67 o 
  -4   4   7     8216.13     8034.78    103.00 o 
  -2   4   7        2.28      -23.68     15.78 o 
   0   4   7      138.74       85.44     27.42 o 
   2   4   7       19.73      -13.05     23.69 o 
   4   4   7      620.61      598.03     47.86 o 
   6   4   7     1056.58     1082.90     61.33 o 
   8   4   7      999.94      880.86     59.74 o 
  10   4   7       28.37       -2.06     29.10 o 
  12   4   7       83.74       87.50     37.00 o 
  14   4   7    12246.80    11975.74    210.59 o 
  16   4   7    13215.71    13266.51    267.58 o 
  18   4   7     1913.95     1838.00     94.19 o 
  20   4   7        8.77       39.44     42.69 o 
  22   4   7     1461.00     1467.71    123.10 o 
  24   4   7      718.84      962.12    110.39 o 
  26   4   7      250.65      192.17     76.81 o 
  28   4   7      631.55      667.92    109.42 o 
  30   4   7      419.64      571.72    106.76 o 
  32   4   7      753.26      920.95    332.00 o 
 -35   5   7       48.92      -90.14     99.53 o 
 -33   5   7        1.23       49.07     70.23 o 
 -31   5   7       67.70      132.28     72.42 o 
 -29   5   7      107.18      146.69     97.56 o 
 -27   5   7       46.82       -4.63     36.96 o 
 -25   5   7      486.29      466.57     56.49 o 
 -23   5   7       29.08       58.70     41.33 o 
 -21   5   7       64.07       72.20     40.81 o 
 -19   5   7      627.84      595.11    102.39 o 
 -17   5   7      757.85      646.08     61.68 o 
 -15   5   7      126.89       48.78     35.72 o 
 -13   5   7       92.37       74.66     46.45 o 
 -11   5   7       84.39       81.56     34.52 o 
  -9   5   7     1640.51     1834.89     62.25 o 
  -7   5   7      267.61      247.19     26.29 o 
  -5   5   7      151.21      114.47     20.99 o 
  -3   5   7     2419.47     2406.45     58.06 o 
  -1   5   7       35.64       26.00     20.41 o 
   1   5   7      101.88       72.28     25.11 o 
   3   5   7       67.67        7.47     23.34 o 
   5   5   7     3806.70     3661.88    167.88 o 
   7   5   7      629.17      648.57     56.50 o 
   9   5   7     1081.89     1129.72     70.11 o 
  11   5   7     1440.30     1403.85     83.99 o 
  13   5   7     2543.60     2269.10    101.82 o 
  15   5   7       41.27       63.40     48.62 o 
  17   5   7       12.16      -13.35     47.60 o 
  19   5   7     1231.60     1424.68    123.33 o 
  21   5   7      950.35      815.88    207.17 o 
  23   5   7      380.80      414.12    218.83 o 
  25   5   7       15.11       31.62     60.53 o 
  27   5   7      414.48      413.66    114.00 o 
  29   5   7      357.73      452.53    103.10 o 
  31   5   7      325.33      230.22     98.42 o 
 -32   6   7      134.06      165.09     84.70 o 
 -30   6   7      377.39      455.98     76.50 o 
 -28   6   7      781.43      912.02     76.88 o 
 -26   6   7       22.01        0.15     40.89 o 
 -24   6   7       24.44       53.26     39.81 o 
 -22   6   7       37.84       47.47     39.59 o 
 -20   6   7      220.84      198.49     67.14 o 
 -18   6   7      116.31       65.29     42.34 o 
 -16   6   7      277.02      370.03     55.78 o 
 -14   6   7     4455.05     4517.14    162.77 o 
 -12   6   7       56.50       38.65     36.63 o 
 -10   6   7        0.25      -19.30     32.51 o 
  -8   6   7      138.07      156.11     31.80 o 
  -6   6   7     1076.51     1125.80     51.53 o 
  -4   6   7     2089.43     2258.39     60.82 o 
  -2   6   7      239.65      220.45     28.07 o 
   0   6   7     1291.13     1245.12     51.74 o 
   2   6   7     3309.75     3269.14    109.90 o 
   4   6   7      202.40      122.51     32.25 o 
   6   6   7     1290.35     1275.40     63.91 o 
   8   6   7     4812.14     4604.24    118.01 o 
  10   6   7     1478.98     1457.54    156.58 o 
  12   6   7       79.91        2.94     37.61 o 
  14   6   7     7634.79     7387.82    341.61 o 
  16   6   7      799.17      968.11     99.07 o 
  18   6   7      182.01       61.26     60.29 o 
  20   6   7       25.16      -26.46     68.65 o 
  22   6   7      221.72      184.25     69.65 o 
  24   6   7      667.52      737.47    122.23 o 
  26   6   7      338.56      421.61     97.82 o 
  28   6   7     1104.25     1098.95    261.08 o 
  30   6   7        3.74       -1.60     89.53 o 
 -31   7   7      146.26      198.51     71.37 o 
 -29   7   7      423.05      574.43     91.98 o 
 -27   7   7        1.27        0.89     55.30 o 
 -25   7   7       45.64       34.67     44.34 o 
 -23   7   7      114.23      116.22     47.60 o 
 -21   7   7      214.20      199.95     48.76 o 
 -19   7   7      398.26      433.08     56.89 o 
 -17   7   7      156.53      153.90     42.97 o 
 -15   7   7     1178.09      990.64    115.45 o 
 -13   7   7        2.15       23.44     40.12 o 
 -11   7   7     2225.52     2133.01    101.77 o 
  -9   7   7        6.58       28.26     36.40 o 
  -7   7   7       13.54        6.90     36.46 o 
  -5   7   7      173.50      178.46     31.11 o 
  -3   7   7       41.18       50.24     24.79 o 
  -1   7   7     1797.47     1699.52     59.31 o 
   1   7   7       41.90       25.44     28.73 o 
   3   7   7     6119.32     6055.97    136.78 o 
   5   7   7      495.25      465.97     57.56 o 
   7   7   7      239.43      210.84     41.00 o 
   9   7   7      285.95      296.80     44.47 o 
  11   7   7     2554.80     2407.29    111.88 o 
  13   7   7     3454.00     3534.36    133.91 o 
  15   7   7        2.80       -9.28     49.34 o 
  17   7   7      577.25      487.40    260.75 o 
  19   7   7      723.25      841.90    109.08 o 
  21   7   7      367.27      398.84    119.19 o 
  23   7   7        0.75        1.81     76.61 o 
  25   7   7      455.04      639.24    111.47 o 
  27   7   7     1949.50     2159.88    170.26 o 
 -28   8   7       63.67      -50.08     61.87 o 
 -26   8   7      239.16      238.62     69.88 o 
 -24   8   7       32.64      -41.87     44.18 o 
 -22   8   7      118.46       88.67     46.13 o 
 -20   8   7       55.51       37.98     44.74 o 
 -18   8   7      368.72      253.52     52.48 o 
 -16   8   7      115.30       74.86     41.32 o 
 -14   8   7       74.97       53.10     40.22 o 
 -12   8   7     2046.24     2196.06    111.80 o 
 -10   8   7       10.28       40.49     43.07 o 
  -8   8   7      180.77      103.79     47.89 o 
  -6   8   7      358.15      329.17     57.85 o 
  -4   8   7     2406.44     2476.31     94.21 o 
  -2   8   7      581.24      575.34     43.10 o 
   0   8   7     1314.36     1274.39     57.29 o 
   2   8   7      252.78      187.88     36.23 o 
   4   8   7      157.12      174.89     40.12 o 
   6   8   7      963.26      985.74     65.77 o 
   8   8   7      152.49       94.80     38.56 o 
  10   8   7      610.32      437.02     64.42 o 
  12   8   7      703.42      684.88     63.51 o 
  14   8   7       13.18       47.20     47.55 o 
  16   8   7      152.06      106.08     64.84 o 
  18   8   7       45.15       39.34     70.09 o 
  20   8   7      849.75     1148.45    125.54 o 
  22   8   7      487.58      465.94     99.55 o 
  24   8   7       23.91       42.85    101.41 o 
 -25   9   7        0.08       12.47     60.47 o 
 -23   9   7      424.93      583.21     87.35 o 
 -21   9   7      129.26      182.70     54.70 o 
 -19   9   7      653.42      698.49     93.19 o 
 -17   9   7       37.79       22.41     42.77 o 
 -15   9   7      469.41      615.30     67.96 o 
 -13   9   7      721.63      801.98     71.91 o 
 -11   9   7      623.04      738.39     69.49 o 
  -9   9   7     1163.72     1133.28     77.71 o 
  -7   9   7      740.69      795.89     83.07 o 
  -5   9   7      538.20      500.66    130.32 o 
  -3   9   7        5.97       77.34     47.30 o 
  -1   9   7      130.19      129.32     37.53 o 
   1   9   7      434.81      436.22     54.55 o 
   3   9   7     1054.48     1186.12     66.24 o 
   5   9   7     1148.59     1174.95     70.17 o 
   7   9   7       56.65       67.27     40.91 o 
   9   9   7     1937.73     2230.15     98.83 o 
  11   9   7      105.18       54.48     38.01 o 
  13   9   7      488.53      529.12     64.88 o 
  15   9   7      663.30      751.77     86.12 o 
  17   9   7       25.79      -50.79     59.91 o 
  19   9   7        0.30       84.68     73.11 o 
  21   9   7       39.53       82.71     78.62 o 
 -22  10   7        1.05       26.09     77.91 o 
 -20  10   7      102.60      160.81     56.70 o 
 -18  10   7      384.16      537.38     70.18 o 
 -16  10   7      827.49      704.61     74.90 o 
 -14  10   7      402.47      516.46     66.31 o 
 -12  10   7       73.10      -20.21     45.01 o 
 -10  10   7      103.47      115.28     47.59 o 
  -8  10   7        0.15       -2.13     40.91 o 
  -6  10   7       20.14       12.22     50.36 o 
  -4  10   7        4.81        0.32     48.47 o 
  -2  10   7      217.75      144.78     56.86 o 
   0  10   7     1443.25     1683.61    113.66 o 
   2  10   7      142.53      113.41     45.37 o 
   4  10   7     3088.34     3411.87    125.16 o 
   6  10   7        6.01      -29.39     40.39 o 
   8  10   7      866.57     1028.16     71.30 o 
  10  10   7       82.72       76.33     48.42 o 
  12  10   7      426.28      486.15     66.09 o 
  14  10   7      844.01      640.65     74.45 o 
  16  10   7      483.53      639.26     90.27 o 
  18  10   7        5.43      -11.19     60.45 o 
 -15  11   7      300.03      281.72     62.61 o 
 -13  11   7       36.37      -16.46     56.98 o 
 -11  11   7      111.49       10.86     57.19 o 
  -9  11   7      337.51      371.39     87.87 o 
  -7  11   7      317.97      303.83     72.98 o 
  -5  11   7      302.10      350.32     73.96 o 
  -3  11   7        3.72       17.74     54.45 o 
  -1  11   7        1.98      -24.55     53.38 o 
   1  11   7       40.87       16.62     65.57 o 
   3  11   7      370.81      335.09    187.68 o 
   5  11   7      660.32      507.84    103.74 o 
   7  11   7       42.57      -10.88     45.79 o 
   9  11   7       46.11       72.04     52.96 o 
  11  11   7      539.27      554.21     89.42 o 
  13  11   7      651.33      806.04     96.98 o 
  -2  12   7       77.55      127.93     69.08 o 
 -36   0   8      296.04      206.35     79.63 o 
 -34   0   8       26.45      -54.07     77.88 o 
 -32   0   8      332.33      286.40     79.22 o 
 -30   0   8      401.25      509.24    174.42 o 
 -28   0   8       44.51      109.80     85.83 o 
 -26   0   8      115.84      220.93     86.05 o 
 -24   0   8     5061.85     4453.99    258.15 o 
 -22   0   8     6860.22     6684.90    316.59 o 
 -20   0   8     5775.86     5425.18    271.30 o 
 -18   0   8     1229.26      877.74    115.77 o 
 -16   0   8     1009.96      937.46     59.76 o 
 -14   0   8      208.27      276.68     85.55 o 
 -12   0   8     2395.76     2306.08     77.32 o 
 -10   0   8     3024.86     3338.94     90.58 o 
  -8   0   8     2661.01     2986.53    156.69 o 
  -6   0   8     3715.72     3700.42    101.06 o 
  -4   0   8    13232.30    13500.04    420.42 o 
  -2   0   8     2685.75     2451.62    138.96 o 
   0   0   8     4930.03     5261.25    212.53 o 
   2   0   8       38.70       25.82     30.09 o 
   4   0   8     4631.32     4457.15    138.82 o 
   6   0   8    11546.50    11971.15    268.13 o 
   8   0   8      593.92      549.62     53.09 o 
  10   0   8     3960.94     4244.20    135.80 o 
  12   0   8     1411.48     1262.49    179.17 o 
  14   0   8        2.20      -17.34     30.74 o 
  16   0   8      934.48      819.97    120.40 o 
  18   0   8      824.96      950.43    127.25 o 
  20   0   8     2321.98     1961.83    177.74 o 
  22   0   8      170.73      211.54     92.79 o 
  24   0   8      376.04      191.76     91.68 o 
  26   0   8       24.38       -3.65     81.74 o 
  28   0   8     3953.00     4176.87    287.43 o 
  30   0   8      457.46      430.46     96.53 o 
  32   0   8     6125.38     6312.35    434.34 o 
 -37   1   8       13.56       30.15     68.05 o 
 -35   1   8        3.56      -50.51     61.06 o 
 -33   1   8      110.51       27.52     60.27 o 
 -31   1   8        8.19        3.15     39.75 o 
 -29   1   8       36.20       40.71     45.90 o 
 -27   1   8      876.33      959.61    100.98 o 
 -25   1   8        6.60       48.42     51.59 o 
 -23   1   8       20.15      -18.73     44.25 o 
 -21   1   8      350.02      369.18     67.98 o 
 -19   1   8     1025.52      999.69    107.71 o 
 -17   1   8      332.43      358.69     41.89 o 
 -15   1   8      880.95     1016.89     51.80 o 
 -13   1   8      756.63      802.84     42.70 o 
 -11   1   8     1848.15     1773.27     55.27 o 
  -9   1   8        0.91       -7.85     16.37 o 
  -7   1   8     2389.01     2098.86     70.23 o 
  -5   1   8      103.23       95.71     35.77 o 
  -3   1   8      103.12      142.33     36.80 o 
  -1   1   8     1088.92     1128.07     58.59 o 
   1   1   8       47.40       14.39     22.88 o 
   3   1   8     6045.48     6276.69    167.35 o 
   5   1   8     1009.34     1135.98     50.16 o 
   7   1   8     3733.71     3820.24     91.44 o 
   9   1   8     1184.61     1530.80     57.24 o 
  11   1   8        5.83      -16.43     20.09 o 
  13   1   8        0.64      -18.76     19.91 o 
  15   1   8     1047.76     1171.30     68.23 o 
  17   1   8      193.30      197.75     39.49 o 
  19   1   8       12.45      -28.16     43.80 o 
  21   1   8     2343.22     2285.66    110.79 o 
  23   1   8       23.45      -16.03     42.42 o 
  25   1   8       26.54       38.15     47.74 o 
  27   1   8      613.06      692.91     83.74 o 
  29   1   8      694.69      731.37     88.89 o 
  31   1   8     1074.43     1116.81    106.54 o 
  33   1   8      398.60      547.28    115.07 o 
 -36   2   8       14.66       -7.43     76.99 o 
 -34   2   8        0.56      -25.51     64.28 o 
 -32   2   8      538.99      694.61    101.19 o 
 -30   2   8     1186.69     1321.85     81.99 o 
 -28   2   8      398.46      377.71     77.93 o 
 -26   2   8      204.69      291.51     71.31 o 
 -24   2   8      204.49      157.11     58.75 o 
 -22   2   8     2766.07     2680.35    107.41 o 
 -20   2   8      943.42      973.90     55.20 o 
 -18   2   8      147.54      193.78     33.11 o 
 -16   2   8      140.45       92.30     28.32 o 
 -14   2   8     7127.17     6964.81    133.03 o 
 -12   2   8      528.65      533.54     37.89 o 
 -10   2   8      945.21      769.20     41.79 o 
  -8   2   8     2737.15     2718.89     92.19 o 
  -6   2   8     2369.27     2225.46     75.95 o 
  -4   2   8      595.76      608.03     45.29 o 
  -2   2   8      441.69      429.17     30.31 o 
   0   2   8      250.48      221.10     25.95 o 
   2   2   8     1360.97     1443.05     53.11 o 
   4   2   8      491.21      500.16     35.60 o 
   6   2   8      230.37      250.49     42.14 o 
   8   2   8     3350.29     3487.12     77.06 o 
  10   2   8       17.15        8.86     19.23 o 
  12   2   8     2544.09     2543.64    139.80 o 
  14   2   8       11.14        1.04     26.40 o 
  16   2   8     1137.57     1064.95     61.11 o 
  18   2   8     2049.89     2035.30     82.58 o 
  20   2   8      152.82      158.09     50.46 o 
  22   2   8       10.31        1.82     44.14 o 
  24   2   8     1303.86     1237.46    102.70 o 
  26   2   8      954.78      699.24     99.69 o 
  28   2   8      581.20      685.67     85.85 o 
  30   2   8      867.57     1030.21    131.09 o 
  32   2   8      666.03      815.13    123.96 o 
 -35   3   8      106.93      123.11     76.00 o 
 -33   3   8        1.34      -63.08     73.29 o 
 -31   3   8     1006.26     1000.65    149.62 o 
 -29   3   8        3.63      -76.21     50.81 o 
 -27   3   8      940.74     1447.29    168.24 o 
 -25   3   8        3.74       63.30     42.46 o 
 -23   3   8      274.39      220.47     40.21 o 
 -21   3   8        0.44       -6.39     28.94 o 
 -19   3   8       56.55       37.14     29.50 o 
 -17   3   8     7038.16     7214.36    146.74 o 
 -15   3   8      379.17      430.05     40.91 o 
 -13   3   8     1389.86     1253.59     85.49 o 
 -11   3   8     2067.45     2128.92     71.41 o 
  -9   3   8     1922.91     1848.57     74.83 o 
  -7   3   8     8156.26     7814.98    164.73 o 
  -5   3   8     1692.15     1557.51     59.49 o 
  -3   3   8       75.49       58.97     19.71 o 
  -1   3   8      404.00      431.89     35.92 o 
   1   3   8      513.41      481.55     53.78 o 
   3   3   8     4806.38     4852.88    105.64 o 
   5   3   8      744.84      657.66     47.85 o 
   7   3   8      496.78      475.21     48.87 o 
   9   3   8      794.54      833.68     42.99 o 
  11   3   8    11527.93    10608.87    189.75 o 
  13   3   8     9394.33     9633.65    181.98 o 
  15   3   8      177.87      211.01     40.24 o 
  17   3   8      111.19      160.17     41.26 o 
  19   3   8      938.73      842.60    103.35 o 
  21   3   8      122.12      127.74     51.39 o 
  23   3   8       56.72      -14.80     41.16 o 
  25   3   8      382.37      458.57    213.97 o 
  27   3   8      319.18      423.47    160.34 o 
  29   3   8     1197.92     1464.36    143.84 o 
  31   3   8      935.35      970.02    130.30 o 
 -34   4   8       44.00      283.34    127.70 o 
 -32   4   8        0.15      -37.70    107.32 o 
 -30   4   8       45.27       28.35     59.53 o 
 -28   4   8       39.39       34.60     73.73 o 
 -26   4   8      373.84      372.60     55.92 o 
 -24   4   8        7.59      -23.99     39.12 o 
 -22   4   8       66.03      142.42     52.48 o 
 -20   4   8      109.97       54.45     37.71 o 
 -18   4   8        4.47       14.53     33.61 o 
 -16   4   8       19.55       -0.97     28.27 o 
 -14   4   8        7.82       -5.97     26.89 o 
 -12   4   8        6.47      -32.20     23.67 o 
 -10   4   8      321.43      323.82     37.70 o 
  -8   4   8      190.33      121.67     29.73 o 
  -6   4   8      286.59      377.52     38.51 o 
  -4   4   8      687.96      624.19     32.15 o 
  -2   4   8      543.83      450.83     35.07 o 
   0   4   8      208.88      351.23     33.22 o 
   2   4   8     1462.65     1401.70     57.02 o 
   4   4   8      741.38      782.56     59.84 o 
   6   4   8        5.87       39.81     30.22 o 
   8   4   8      172.05      158.79     39.09 o 
  10   4   8       82.41       65.99     48.31 o 
  12   4   8     1283.01     1135.07     92.42 o 
  14   4   8      782.33      647.97     63.99 o 
  16   4   8     2434.44     2671.07     95.12 o 
  18   4   8      540.36      558.85     55.50 o 
  20   4   8      641.23      732.32     73.65 o 
  22   4   8      176.94      146.28     51.44 o 
  24   4   8     1129.10     1137.27    122.24 o 
  26   4   8       66.06       79.13     69.20 o 
  28   4   8        5.51        6.00     70.59 o 
  30   4   8       17.42      -33.04     77.88 o 
 -33   5   8       21.02      -11.71    103.28 o 
 -31   5   8      247.24      242.84     82.26 o 
 -29   5   8      580.65      614.63     80.15 o 
 -27   5   8      117.80      140.61     49.43 o 
 -25   5   8      103.94      127.41     44.63 o 
 -23   5   8      597.24      704.93     70.33 o 
 -21   5   8       91.49       89.84     43.65 o 
 -19   5   8      194.89      211.05     48.27 o 
 -17   5   8     1765.35     1640.44     87.44 o 
 -15   5   8      387.94      371.87     53.05 o 
 -13   5   8      315.47      326.40     49.67 o 
 -11   5   8      104.27      167.87     58.70 o 
  -9   5   8      784.03      815.45     62.88 o 
  -7   5   8     8812.23     8992.52    268.13 o 
  -5   5   8        6.08        8.16     20.36 o 
  -3   5   8      643.11      611.43     33.57 o 
  -1   5   8     1132.51     1172.71     63.16 o 
   1   5   8       94.20       50.21     30.94 o 
   3   5   8      266.62      220.66     69.82 o 
   5   5   8        6.14       -0.06     45.94 o 
   7   5   8     1901.03     1901.11     88.03 o 
   9   5   8     1464.88     1282.26     79.62 o 
  11   5   8    17211.96    16762.86    357.07 o 
  13   5   8    10403.19    10792.96    239.97 o 
  15   5   8      110.36       80.19     55.12 o 
  17   5   8      277.97      159.26     63.69 o 
  19   5   8       72.83       29.96     43.66 o 
  21   5   8       47.32       61.95     53.35 o 
  23   5   8       58.06       45.01     50.05 o 
  25   5   8     1578.74     1724.26    140.06 o 
  27   5   8      523.91      603.47    108.79 o 
  29   5   8     1779.77     1914.04    164.45 o 
 -32   6   8      438.90      608.21    161.06 o 
 -30   6   8       84.71      108.07     60.90 o 
 -28   6   8        2.28       63.09     48.11 o 
 -26   6   8      554.48      591.20     66.98 o 
 -24   6   8       77.11       50.20     43.75 o 
 -22   6   8     1084.22     1126.22     85.76 o 
 -20   6   8      692.35      633.01     70.18 o 
 -18   6   8       78.77       90.89     45.14 o 
 -16   6   8        0.76       38.49     40.66 o 
 -14   6   8     3984.18     3878.54    164.96 o 
 -12   6   8     1352.53     1378.15     82.49 o 
 -10   6   8     2768.16     2461.15    104.15 o 
  -8   6   8     1784.63     1670.96     91.59 o 
  -6   6   8     1855.44     1777.15     75.07 o 
  -4   6   8       22.23       34.18     30.13 o 
  -2   6   8     1117.04     1181.62     47.47 o 
   0   6   8       73.35       26.56     27.09 o 
   2   6   8      473.24      463.66     42.79 o 
   4   6   8        4.41        0.34     32.45 o 
   6   6   8     1337.46     1392.74     80.12 o 
   8   6   8      879.78      841.49     70.45 o 
  10   6   8     1884.99     1933.64    154.04 o 
  12   6   8      341.84      415.79     68.01 o 
  14   6   8      245.48      260.99     53.80 o 
  16   6   8      762.09      985.46     83.34 o 
  18   6   8      437.25      501.32     69.32 o 
  20   6   8      667.27      677.01     79.47 o 
  22   6   8      276.53      202.48     58.68 o 
  24   6   8        2.87      -37.30     58.31 o 
  26   6   8     1298.19     1401.06    286.83 o 
  28   6   8      852.58      688.54    122.17 o 
 -29   7   8      834.39      789.30     95.45 o 
 -27   7   8      289.99      298.87     61.63 o 
 -25   7   8       89.19      144.62     51.78 o 
 -23   7   8      100.56      172.83     50.97 o 
 -21   7   8      453.21      467.94     61.65 o 
 -19   7   8      340.27      338.57     63.64 o 
 -17   7   8        7.81       -2.79     39.50 o 
 -15   7   8      376.34      327.82     58.58 o 
 -13   7   8       69.30       54.08     41.88 o 
 -11   7   8      483.15      504.53     75.96 o 
  -9   7   8       12.17       28.02     40.25 o 
  -7   7   8      162.58      108.53     45.20 o 
  -5   7   8     1272.54     1214.32     68.90 o 
  -3   7   8      626.63      650.29     55.67 o 
  -1   7   8        1.05       50.71     27.85 o 
   1   7   8        8.49       36.91     30.72 o 
   3   7   8     1718.78     1662.09     84.12 o 
   5   7   8      356.59      428.74     48.30 o 
   7   7   8      307.94      316.34     57.28 o 
   9   7   8      128.92      103.12     44.16 o 
  11   7   8      498.77      405.52     61.07 o 
  13   7   8      138.25      193.32     53.05 o 
  15   7   8       97.67       78.15     48.55 o 
  17   7   8       24.92       22.82     82.42 o 
  19   7   8      658.75      659.52    127.17 o 
  21   7   8      691.09      887.93     92.13 o 
  23   7   8        3.06      -20.88     52.89 o 
  25   7   8        3.06      -39.64     53.06 o 
 -26   8   8      215.56      226.90     72.46 o 
 -24   8   8      590.59      593.72     78.94 o 
 -22   8   8     2304.12     2330.02    110.35 o 
 -20   8   8      877.74     1000.23     80.11 o 
 -18   8   8      130.55      133.88     48.40 o 
 -16   8   8       87.07      128.10     68.81 o 
 -14   8   8      767.03      812.05     81.35 o 
 -12   8   8     1278.45     1349.25    138.71 o 
 -10   8   8       42.88       44.10     46.75 o 
  -8   8   8      606.59      635.69     75.86 o 
  -6   8   8     2252.10     2360.03    116.41 o 
  -4   8   8     1065.79      931.75    109.30 o 
  -2   8   8     1780.93     1824.81     86.97 o 
   0   8   8       10.37        4.52     38.73 o 
   2   8   8      105.25      147.21     36.31 o 
   4   8   8      107.62      110.99     37.90 o 
   6   8   8      866.83      837.42     88.04 o 
   8   8   8      761.03      662.63     61.76 o 
  10   8   8      117.14      130.48     52.48 o 
  12   8   8      802.31      826.87     81.61 o 
  14   8   8        1.03       39.10     44.60 o 
  16   8   8      960.25      932.50     91.67 o 
  18   8   8      111.28       48.23     54.02 o 
  20   8   8       62.48       84.76     60.24 o 
  22   8   8      976.90     1088.76    154.28 o 
  24   8   8      754.66      753.10    113.43 o 
 -23   9   8        1.39      -35.78     48.54 o 
 -21   9   8      435.69      591.66     75.15 o 
 -19   9   8      870.67      966.62     96.00 o 
 -17   9   8      521.54      535.29     69.27 o 
 -15   9   8       27.46       42.23     45.55 o 
 -13   9   8      197.97      111.97     55.28 o 
 -11   9   8       59.62       60.90     49.14 o 
  -9   9   8       41.18       11.05     46.48 o 
  -7   9   8        0.24      -52.01     43.87 o 
  -5   9   8        5.43       53.11     47.72 o 
  -3   9   8      426.73      461.47     70.75 o 
  -1   9   8      885.89      913.14    107.87 o 
   1   9   8       95.07       73.85     59.93 o 
   3   9   8       48.00       69.23     46.68 o 
   5   9   8        7.24      -37.47     37.56 o 
   7   9   8      107.94      154.23     44.99 o 
   9   9   8      187.84      127.14     44.77 o 
  11   9   8      224.35      349.20     67.59 o 
  13   9   8       28.64       46.55     84.52 o 
  15   9   8        0.22       18.60     62.08 o 
  17   9   8       36.59        9.91     54.64 o 
  19   9   8     1160.05     1220.48    110.42 o 
 -20  10   8      745.28      911.83     87.43 o 
 -18  10   8       39.44       60.69     51.07 o 
 -16  10   8       67.48      131.42     54.46 o 
 -14  10   8      264.22      370.61     65.73 o 
 -12  10   8      158.83      178.71     66.09 o 
 -10  10   8       59.52       22.88     46.81 o 
  -8  10   8      404.45      469.35     74.70 o 
  -6  10   8      127.19      208.59     62.38 o 
  -4  10   8       11.56      -48.98     52.21 o 
  -2  10   8       48.01       61.90     61.51 o 
   0  10   8      506.67      518.17    133.72 o 
   2  10   8      742.91      776.74    109.45 o 
   4  10   8       98.31      179.38     75.06 o 
   6  10   8      290.01      470.37     93.11 o 
   8  10   8       22.05       49.16     45.56 o 
  10  10   8      185.61      192.80     57.88 o 
  12  10   8      965.20     1029.56    105.66 o 
  14  10   8      461.08      480.50     82.02 o 
  16  10   8      395.96      510.99     86.76 o 
 -13  11   8      685.26      737.11    105.19 o 
 -11  11   8      221.75      301.66     76.68 o 
  -9  11   8       33.12       95.43     62.91 o 
  -7  11   8      460.81      586.77     88.03 o 
  -5  11   8       85.79       56.89     60.12 o 
  -3  11   8        1.83       34.81     61.64 o 
  -1  11   8      226.99      257.08     87.57 o 
   1  11   8      718.05      792.33    176.69 o 
   3  11   8      700.20      738.68    115.92 o 
   5  11   8      199.95      194.89     82.92 o 
   7  11   8      104.50      -27.29     64.81 o 
   9  11   8        9.03       -6.37     70.57 o 
 -35   1   9      485.09      416.32     77.06 o 
 -33   1   9      895.60      909.72     80.30 o 
 -31   1   9        0.20      -63.89     42.59 o 
 -29   1   9        1.68      -35.31     56.40 o 
 -27   1   9        0.31      -10.38     78.10 o 
 -25   1   9      264.09      323.01     75.70 o 
 -23   1   9     1097.24     1292.32    111.05 o 
 -21   1   9     3529.90     3376.09    157.66 o 
 -19   1   9      245.58      245.79    129.13 o 
 -17   1   9      448.20      399.02     67.69 o 
 -15   1   9     1155.66     1286.87    111.57 o 
 -13   1   9     1343.06     1361.31     53.72 o 
 -11   1   9     1623.45     1881.42    112.56 o 
  -9   1   9     4196.14     4110.99    106.16 o 
  -7   1   9      193.20      113.90     28.63 o 
  -5   1   9     4957.29     4786.69    158.05 o 
  -3   1   9     3223.85     3222.11    330.34 o 
  -1   1   9       80.31       48.41     34.32 o 
   1   1   9       15.97       -6.74     30.59 o 
   3   1   9       24.97       47.77     26.54 o 
   5   1   9     5912.20     5857.58    122.18 o 
   7   1   9      539.08      494.15     56.34 o 
   9   1   9     4945.63     4972.46    111.48 o 
  11   1   9      323.24      391.01     36.60 o 
  13   1   9     1977.61     1941.97     87.93 o 
  15   1   9     1570.99     1828.17     86.88 o 
  17   1   9      927.62      717.50    133.44 o 
  19   1   9     2328.25     2120.55    133.02 o 
  21   1   9     1923.45     1873.13    108.43 o 
  23   1   9      532.60      542.91     73.08 o 
  25   1   9     1378.00     1654.95    109.99 o 
  27   1   9      946.38      817.95     91.41 o 
  29   1   9     2005.08     2124.21    136.56 o 
  31   1   9     1404.73     1269.01    113.99 o 
 -36   2   9      138.59       49.92     73.66 o 
 -34   2   9       79.78      100.49    102.18 o 
 -32   2   9       19.32       29.52     67.70 o 
 -30   2   9      860.05      767.78     87.66 o 
 -28   2   9      583.41      632.08    109.80 o 
 -26   2   9        4.33       25.83     53.14 o 
 -24   2   9      983.56      840.69     98.19 o 
 -22   2   9      178.54      147.20     60.05 o 
 -20   2   9      240.65      266.44     79.26 o 
 -18   2   9       16.87       15.34     42.55 o 
 -16   2   9     2762.70     2529.37     77.96 o 
 -14   2   9        0.48       14.71     36.42 o 
 -12   2   9       54.12       79.66     26.66 o 
 -10   2   9     1943.79     1931.88     97.83 o 
  -8   2   9      452.16      356.12     40.05 o 
  -6   2   9      178.26      219.00     36.10 o 
  -4   2   9     2820.10     3036.72     77.79 o 
  -2   2   9     1679.64     1771.63     63.92 o 
   0   2   9     1945.97     1814.85     61.08 o 
   2   2   9      790.86      872.41     46.41 o 
   4   2   9     3315.27     3247.77     84.17 o 
   6   2   9      148.58      175.10     29.99 o 
   8   2   9      658.54      690.35     40.28 o 
  10   2   9      884.79      837.40     54.44 o 
  12   2   9     2257.23     2139.07     80.46 o 
  14   2   9     1813.95     1805.51    110.78 o 
  16   2   9      657.07      790.03     57.71 o 
  18   2   9     2773.28     3234.91    104.23 o 
  20   2   9       32.77       68.64     49.23 o 
  22   2   9       42.31      134.17     55.83 o 
  24   2   9      288.04      199.57     67.71 o 
  26   2   9      616.54      628.26     81.76 o 
  28   2   9     1323.36     1348.58    109.36 o 
  30   2   9      140.88       19.76     80.07 o 
 -35   3   9        2.07        5.38     99.47 o 
 -33   3   9        1.38      -48.66     62.49 o 
 -31   3   9        8.83       52.49     64.98 o 
 -29   3   9        3.54      -22.30     56.34 o 
 -27   3   9       53.15      -25.33     53.31 o 
 -25   3   9       20.52       13.45     56.35 o 
 -23   3   9      169.86      259.46     73.46 o 
 -21   3   9      431.41      384.28     88.91 o 
 -19   3   9     2507.82     2233.31     96.54 o 
 -17   3   9       37.47       53.26     30.55 o 
 -15   3   9     1060.24     1230.49     59.80 o 
 -13   3   9     1744.33     1812.14     69.97 o 
 -11   3   9     1739.72     1769.61     80.74 o 
  -9   3   9     2286.15     2477.13     89.57 o 
  -7   3   9      396.60      386.74     37.67 o 
  -5   3   9      225.62      262.05     42.68 o 
  -3   3   9      750.82      635.46     36.70 o 
  -1   3   9      248.53      344.91     37.28 o 
   1   3   9       43.92       69.55     23.77 o 
   3   3   9     3045.83     3087.76     82.76 o 
   5   3   9     6092.00     6078.51    123.92 o 
   7   3   9     1170.10     1111.07     64.72 o 
   9   3   9     3855.17     4074.50    125.33 o 
  11   3   9      180.21      198.52     42.75 o 
  13   3   9       19.22      -29.09     28.54 o 
  15   3   9     1347.45     1237.01     68.61 o 
  17   3   9       24.27        3.28     32.71 o 
  19   3   9     1222.69     1281.35     74.96 o 
  21   3   9     1881.92     2094.43    113.19 o 
  23   3   9     1849.37     1786.80    110.94 o 
  25   3   9      215.25      199.13     83.96 o 
  27   3   9       10.25        0.79     69.77 o 
  29   3   9       82.12        6.70     72.57 o 
  31   3   9       54.65       61.90     82.34 o 
 -34   4   9     1201.85     1285.69    135.35 o 
 -32   4   9      433.84      535.99    102.29 o 
 -30   4   9      202.54      108.98     94.17 o 
 -28   4   9     1602.48     1913.85    204.52 o 
 -26   4   9      140.97      133.44     92.13 o 
 -24   4   9     1410.71     1302.80    161.28 o 
 -22   4   9        0.19      -25.34     38.54 o 
 -20   4   9      498.43      491.31     51.66 o 
 -18   4   9      331.32      238.68     58.94 o 
 -16   4   9        6.58      -33.53     27.40 o 
 -14   4   9     3749.61     3184.36    109.91 o 
 -12   4   9      675.15      654.35     50.50 o 
 -10   4   9       53.94      103.87     35.18 o 
  -8   4   9      725.51      713.28     49.70 o 
  -6   4   9     2264.38     2218.63     76.93 o 
  -4   4   9     1112.01     1048.65     56.22 o 
  -2   4   9     1659.66     1625.72     78.12 o 
   0   4   9     1778.76     1730.42     64.21 o 
   2   4   9      171.78      172.02     30.57 o 
   4   4   9     1732.35     1666.27     92.08 o 
   6   4   9       69.15       88.89     34.24 o 
   8   4   9      877.55     1103.88     97.64 o 
  10   4   9     2639.06     2737.69    156.13 o 
  12   4   9        7.27      -15.99     33.56 o 
  14   4   9      145.91      120.43     44.79 o 
  16   4   9     1569.82     1637.09     94.39 o 
  18   4   9        0.22      -23.39     34.06 o 
  20   4   9     1469.13     1425.36     80.54 o 
  22   4   9      555.38      495.88     94.93 o 
  24   4   9      728.86      789.15    115.99 o 
  26   4   9      662.68      790.83    115.95 o 
  28   4   9     1239.73     1475.25    268.48 o 
  30   4   9      551.44      765.46    129.51 o 
 -33   5   9      272.20      163.71    125.38 o 
 -31   5   9       44.75      118.57     76.16 o 
 -29   5   9       18.66       14.65     69.89 o 
 -27   5   9      173.69      152.02     75.86 o 
 -25   5   9        7.90       62.56     59.41 o 
 -23   5   9     1542.88     1565.56    131.75 o 
 -21   5   9     1581.70     1527.96     91.12 o 
 -19   5   9       83.90       90.43     42.36 o 
 -17   5   9      732.68      668.30     64.22 o 
 -15   5   9      163.21      115.77     41.93 o 
 -13   5   9      113.79      107.82     74.67 o 
 -11   5   9      475.41      340.20     50.76 o 
  -9   5   9      936.88      950.49     67.92 o 
  -7   5   9        0.56      -35.50     30.53 o 
  -5   5   9      428.24      398.13     52.00 o 
  -3   5   9      270.31      310.25     60.99 o 
  -1   5   9      190.79      155.86     51.24 o 
   1   5   9        0.16       29.31     30.60 o 
   3   5   9      643.91      556.51     53.85 o 
   5   5   9      850.81      822.16     65.48 o 
   7   5   9       22.53       -9.93     33.28 o 
   9   5   9      976.20     1031.82     73.79 o 
  11   5   9       93.59       71.61     41.23 o 
  13   5   9      322.93      326.25     74.55 o 
  15   5   9        0.12      -24.95     37.75 o 
  17   5   9        8.98      -30.30     39.14 o 
  19   5   9      745.87      806.24     79.50 o 
  21   5   9      103.12      118.00     51.46 o 
  23   5   9      207.87      224.32     61.03 o 
  25   5   9        6.94       -8.06    112.12 o 
  27   5   9      140.08      252.10     89.27 o 
 -30   6   9      376.40      257.99     86.92 o 
 -28   6   9     3158.63     3877.79    201.00 o 
 -26   6   9     1389.66     1422.07     89.52 o 
 -24   6   9      265.55      297.27     62.97 o 
 -22   6   9        0.14       23.64     46.94 o 
 -20   6   9     1123.39     1166.69     85.99 o 
 -18   6   9       19.77       54.60     44.06 o 
 -16   6   9      260.18      194.08     68.95 o 
 -14   6   9     1561.56     1723.82    107.31 o 
 -12   6   9        0.39        1.95     37.29 o 
 -10   6   9      155.39      110.37     45.98 o 
  -8   6   9      364.12      395.63     56.18 o 
  -6   6   9       87.48       -2.60     46.31 o 
  -4   6   9     1570.67     1547.06     74.33 o 
  -2   6   9       22.54      -37.96     33.13 o 
   0   6   9      974.16     1039.26     91.36 o 
   2   6   9      433.63      382.76     50.88 o 
   4   6   9      127.69      119.62     42.03 o 
   6   6   9      228.61      161.91     47.74 o 
   8   6   9     1207.41     1123.05    133.78 o 
  10   6   9        7.47       21.71     40.53 o 
  12   6   9      511.99      517.17     64.57 o 
  14   6   9      338.61      286.58     56.90 o 
  16   6   9      116.45      197.06     53.39 o 
  18   6   9      310.63      472.41     71.50 o 
  20   6   9      686.02      699.67     81.83 o 
  22   6   9       31.59       -9.42     53.95 o 
  24   6   9      233.87       87.82     60.68 o 
  26   6   9       35.13      -21.40     68.70 o 
 -29   7   9      343.92      179.28    130.35 o 
 -27   7   9       57.19       40.01     50.93 o 
 -25   7   9     1592.08     1699.38    128.01 o 
 -23   7   9        6.63      -52.96     42.47 o 
 -21   7   9      546.64      611.40     81.96 o 
 -19   7   9        8.98       24.15     47.18 o 
 -17   7   9       22.74       -8.27     44.28 o 
 -15   7   9     1472.65     1524.35     96.63 o 
 -13   7   9        0.10      -36.44     39.01 o 
 -11   7   9     3314.70     3720.85    137.91 o 
  -9   7   9      257.56      338.95     60.21 o 
  -7   7   9       14.23       66.47     44.74 o 
  -5   7   9      987.51     1019.21     67.23 o 
  -3   7   9      462.57      592.30     65.12 o 
  -1   7   9       44.99       32.69     40.55 o 
   1   7   9       59.89       31.56     74.62 o 
   3   7   9     1110.60      951.94     95.86 o 
   5   7   9     2852.50     2815.19    118.42 o 
   7   7   9        6.02      -36.52     36.81 o 
   9   7   9     2918.23     2959.01    123.88 o 
  11   7   9      145.88      135.50     80.96 o 
  13   7   9       80.90      121.39     51.04 o 
  15   7   9     1208.99     1112.97     93.58 o 
  17   7   9      537.30      702.15     81.20 o 
  19   7   9     1347.81     1349.64    104.71 o 
  21   7   9      676.18      724.72     88.67 o 
  23   7   9       51.06      -21.16     66.20 o 
  25   7   9       99.32       76.52     62.57 o 
 -26   8   9       46.80       26.43     55.39 o 
 -24   8   9      387.88      540.67     72.17 o 
 -22   8   9       22.86        4.93     45.35 o 
 -20   8   9      514.57      553.90     68.44 o 
 -18   8   9      992.65     1058.70    114.66 o 
 -16   8   9      136.06       55.78     50.28 o 
 -14   8   9      372.88      390.68    103.64 o 
 -12   8   9       38.48       86.98     52.19 o 
 -10   8   9      601.53      587.92     74.47 o 
  -8   8   9      208.11      157.23     53.27 o 
  -6   8   9       12.93      -41.03     40.71 o 
  -4   8   9      258.75      148.64     53.41 o 
  -2   8   9       48.51       68.07     42.83 o 
   0   8   9      794.63      853.59     78.32 o 
   2   8   9       71.86        1.69     42.52 o 
   4   8   9       89.40        3.96     64.46 o 
   6   8   9       20.18        4.65     47.92 o 
   8   8   9       58.23       -6.27     42.72 o 
  10   8   9      157.41      229.25     58.78 o 
  12   8   9      149.74       79.86     48.51 o 
  14   8   9      464.06      383.65     69.55 o 
  16   8   9       60.59      148.01     59.36 o 
  18   8   9      117.25      162.91     62.78 o 
  20   8   9      311.75      383.70     79.13 o 
  22   8   9      657.03      840.90     99.36 o 
 -23   9   9      940.53     1067.57    122.83 o 
 -21   9   9      231.86      261.15     62.48 o 
 -19   9   9        4.80       11.34     51.41 o 
 -17   9   9      140.99      174.76     54.72 o 
 -15   9   9      457.21      428.42     64.83 o 
 -13   9   9        5.58       43.20     51.97 o 
 -11   9   9        0.10      -26.98     47.32 o 
  -9   9   9      393.03      543.83     85.87 o 
  -7   9   9        0.06      -25.46     81.95 o 
  -5   9   9     1055.25     1240.05     99.46 o 
  -3   9   9     1182.14     1128.82    207.28 o 
  -1   9   9       61.26       19.57     59.12 o 
   1   9   9        0.15       28.04     58.49 o 
   3   9   9      216.97      206.70     58.27 o 
   5   9   9      885.76     1288.10    119.54 o 
   7   9   9       44.59      -47.57     49.13 o 
   9   9   9     1220.90     1337.08    149.84 o 
  11   9   9       44.04        1.01     48.16 o 
  13   9   9      755.67      756.63     89.48 o 
  15   9   9      249.68      222.26     66.58 o 
  17   9   9        0.43       26.77     60.09 o 
 -18  10   9      470.53      378.92     71.40 o 
 -16  10   9      476.76      418.70     70.41 o 
 -14  10   9       42.05      -31.11     48.82 o 
 -12  10   9      135.71       86.78     53.61 o 
 -10  10   9      155.16      172.95     54.71 o 
  -8  10   9       12.91      -42.94     50.34 o 
  -6  10   9       50.43       35.63     57.05 o 
  -4  10   9      857.14      865.36    118.33 o 
  -2  10   9      715.96      803.11    184.58 o 
   0  10   9      221.20      193.01     73.88 o 
   2  10   9       64.64       97.12     68.61 o 
   4  10   9      227.05      230.88     81.37 o 
   6  10   9      157.39       55.41     71.11 o 
   8  10   9      320.32      166.03     74.49 o 
  10  10   9      697.30      607.95    106.20 o 
  12  10   9       27.02       16.70     68.10 o 
  -9  11   9       38.30       14.69     61.89 o 
  -7  11   9      443.05      565.84     91.76 o 
  -5  11   9        5.15       26.41     60.71 o 
  -3  11   9       28.56      -39.90     65.69 o 
  -1  11   9       25.23      -91.84     63.59 o 
   1  11   9      106.44      145.02    132.78 o 
   3  11   9      604.47      550.56    179.17 o 
   5  11   9      311.67      524.60    108.94 o 
 -34   0  10      228.89      130.07    130.02 o 
 -32   0  10      815.68      848.36    163.04 o 
 -30   0  10       20.20     -112.45     76.44 o 
 -28   0  10     1502.70     1334.95    177.07 o 
 -26   0  10      163.12      156.19     93.56 o 
 -24   0  10     1391.44     1461.10    175.86 o 
 -22   0  10     5510.28     4984.76    283.23 o 
 -20   0  10      614.17      757.34    130.24 o 
 -18   0  10     4449.59     4066.15    245.23 o 
 -16   0  10     4222.97     3895.93    234.73 o 
 -14   0  10      379.82      348.62     94.67 o 
 -12   0  10     6965.75     7086.77    313.83 o 
 -10   0  10      648.70      642.34    105.71 o 
  -8   0  10     6355.07     6089.62    272.51 o 
  -6   0  10      162.15       83.87     29.16 o 
  -4   0  10      111.08      141.17     62.19 o 
  -2   0  10        7.59      -12.92     42.97 o 
   0   0  10     1529.33     1103.20    109.80 o 
   2   0  10     1114.23     1290.10    113.78 o 
   4   0  10      968.80      935.58     75.58 o 
   6   0  10      500.64      535.97     62.87 o 
   8   0  10     6164.40     6500.60    192.26 o 
  10   0  10     1716.12     1718.32    125.65 o 
  12   0  10     2485.49     2590.28    214.08 o 
  14   0  10      924.17      855.76    135.32 o 
  16   0  10     2817.24     2530.60    208.00 o 
  18   0  10     4330.35     4153.75    260.58 o 
  20   0  10     1638.62     1407.08    171.88 o 
  22   0  10       15.66        2.87     80.53 o 
  24   0  10       72.28       50.81     87.27 o 
  26   0  10     1757.77     1799.56    207.78 o 
  28   0  10      538.47      533.05    130.02 o 
  30   0  10      654.68      690.05    189.11 o 
 -35   1  10       86.06       92.46     63.72 o 
 -33   1  10      422.12      555.55     71.49 o 
 -31   1  10      108.73      145.49     73.07 o 
 -29   1  10      132.64      188.59     68.05 o 
 -27   1  10        2.73       -5.37     54.91 o 
 -25   1  10     2261.56     1996.16    314.71 o 
 -23   1  10       83.79      158.94     61.41 o 
 -21   1  10       11.98       56.43    118.25 o 
 -19   1  10       49.44       49.25     49.95 o 
 -17   1  10       17.91       -1.12     43.76 o 
 -15   1  10        2.10      -11.45     63.74 o 
 -13   1  10      211.39      176.30     53.46 o 
 -11   1  10     2218.12     2140.60    118.26 o 
  -9   1  10       57.08       47.67     28.23 o 
  -7   1  10     4266.71     4148.11    266.85 o 
  -5   1  10       12.21        0.77     33.68 o 
  -3   1  10     2626.11     2502.00    231.42 o 
  -1   1  10       27.57       34.34     33.61 o 
   1   1  10       98.83      136.12     34.32 o 
   3   1  10        0.08       -2.83     29.67 o 
   5   1  10      534.65      542.10     75.73 o 
   7   1  10     1879.14     1750.08     69.22 o 
   9   1  10      231.43      237.93     35.57 o 
  11   1  10      343.56      302.58     48.28 o 
  13   1  10      383.43      341.65     48.07 o 
  15   1  10       31.05       78.16     54.19 o 
  17   1  10      220.58      309.66    125.38 o 
  19   1  10        5.99       51.31     48.30 o 
  21   1  10      502.23      501.78    119.73 o 
  23   1  10      193.94       70.16     54.71 o 
  25   1  10      230.93      174.09     63.16 o 
  27   1  10      640.06      774.95     94.49 o 
  29   1  10      741.36      773.73    107.28 o 
 -34   2  10       33.09      -22.02     69.36 o 
 -32   2  10        0.73      -66.01     49.80 o 
 -30   2  10      269.42      223.19     78.43 o 
 -28   2  10      143.63       20.91     86.00 o 
 -26   2  10      409.34      616.22     93.03 o 
 -24   2  10      397.96      404.68     81.06 o 
 -22   2  10      550.34      723.74    101.29 o 
 -20   2  10     1992.48     2002.67    133.64 o 
 -18   2  10      116.91       53.37    102.45 o 
 -16   2  10     5213.13     5119.97    241.31 o 
 -14   2  10      442.12      493.90    115.32 o 
 -12   2  10     4679.19     4728.25    106.61 o 
 -10   2  10     1968.85     1804.40    121.95 o 
  -8   2  10      322.00      373.64     58.99 o 
  -6   2  10       23.62       56.65     31.61 o 
  -4   2  10     1197.72     1214.19     86.66 o 
  -2   2  10      487.63      557.14     75.94 o 
   0   2  10      256.37      306.26     34.27 o 
   2   2  10        7.55       12.94     23.73 o 
   4   2  10     1037.93      990.10     52.51 o 
   6   2  10      695.31      672.33     69.32 o 
   8   2  10      303.26      292.41     45.06 o 
  10   2  10      315.25      213.27     48.59 o 
  12   2  10      905.92      864.21     60.22 o 
  14   2  10       18.72      -28.74     31.34 o 
  16   2  10     1039.36     1071.31     67.74 o 
  18   2  10     1534.10     1371.89    156.31 o 
  20   2  10       97.83      171.08     52.56 o 
  22   2  10       65.17       60.00     54.54 o 
  24   2  10       49.84       -5.28     52.41 o 
  26   2  10        2.43      -17.25     57.23 o 
  28   2  10      178.17      364.96    123.05 o 
  30   2  10      394.26      587.39    120.20 o 
 -33   3  10      803.65      763.49    129.08 o 
 -31   3  10      372.82      365.84     90.93 o 
 -29   3  10       42.01       19.11     88.48 o 
 -27   3  10     1580.49     1625.49    363.15 o 
 -25   3  10      531.77      617.02    181.93 o 
 -23   3  10       66.66      143.40     75.61 o 
 -21   3  10      194.48      173.21     85.17 o 
 -19   3  10      182.27      143.38     58.60 o 
 -17   3  10      305.87      282.23     66.56 o 
 -15   3  10     9699.54    10378.62    200.96 o 
 -13   3  10      574.83      555.64     46.77 o 
 -11   3  10     1170.44     1204.48     59.06 o 
  -9   3  10     1712.02     1669.12     81.62 o 
  -7   3  10     2039.57     2057.09     87.55 o 
  -5   3  10     1226.36     1038.50     64.48 o 
  -3   3  10      448.22      503.03     62.05 o 
  -1   3  10     1685.80     1463.37     75.57 o 
   1   3  10      230.50      246.95     32.95 o 
   3   3  10     5330.51     5368.49    118.05 o 
   5   3  10     1933.61     2064.46     89.16 o 
   7   3  10       62.74       18.14     33.10 o 
   9   3  10      398.51      311.97     49.92 o 
  11   3  10     4544.79     4427.19    138.80 o 
  13   3  10     2028.00     2110.85     87.75 o 
  15   3  10       18.97       37.99     35.42 o 
  17   3  10     2136.82     2286.28     94.63 o 
  19   3  10        3.37      -65.41     43.61 o 
  21   3  10      784.30      560.90     77.23 o 
  23   3  10      637.07      661.32     83.19 o 
  25   3  10      357.67      481.82     99.72 o 
  27   3  10      523.29      556.90    109.26 o 
  29   3  10       89.53      157.50     90.80 o 
 -32   4  10      102.55       78.50     76.90 o 
 -30   4  10       28.98       22.22     69.97 o 
 -28   4  10       10.78      136.42    104.06 o 
 -26   4  10       62.92      149.90    107.81 o 
 -24   4  10     1077.30      990.08    159.95 o 
 -22   4  10      465.01      384.53     88.15 o 
 -20   4  10     2493.32     2466.19    148.63 o 
 -18   4  10      456.01      518.63     51.63 o 
 -16   4  10      492.09      407.88     46.69 o 
 -14   4  10       70.41       83.11     33.47 o 
 -12   4  10       32.04       45.27     32.47 o 
 -10   4  10     1002.95      862.43     56.40 o 
  -8   4  10       85.75       25.01     29.12 o 
  -6   4  10        0.01        9.87     31.39 o 
  -4   4  10      168.59      174.80     40.61 o 
  -2   4  10     1403.59     1311.22     75.73 o 
   0   4  10        1.64      -21.51     41.21 o 
   2   4  10      135.30      112.70     36.98 o 
   4   4  10      235.15      145.24     60.24 o 
   6   4  10     1600.87     1660.72     84.47 o 
   8   4  10       73.37       14.32     33.71 o 
  10   4  10      366.00      368.23     53.84 o 
  12   4  10       98.98       52.05     40.75 o 
  14   4  10      175.39      254.30     52.15 o 
  16   4  10        0.30      -16.32     61.67 o 
  18   4  10       20.54       26.92     44.22 o 
  20   4  10       35.89        4.04     53.13 o 
  22   4  10       54.53      111.59     70.44 o 
  24   4  10        4.54      -91.05     60.70 o 
  26   4  10        0.51      -46.05     66.64 o 
  28   4  10       30.61       23.72     83.03 o 
 -31   5  10     1610.20     1590.65    149.20 o 
 -29   5  10      771.14      527.57    106.04 o 
 -27   5  10       42.03      -35.46     88.70 o 
 -25   5  10        2.32      -18.67     83.51 o 
 -23   5  10      289.81      234.40    109.14 o 
 -21   5  10      220.93      290.30    107.70 o 
 -19   5  10       17.80      -16.88     39.69 o 
 -17   5  10     4529.22     4496.79    142.82 o 
 -15   5  10     3233.13     3124.68    117.26 o 
 -13   5  10        4.70       32.76     39.23 o 
 -11   5  10      537.36      698.98     63.46 o 
  -9   5  10      398.81      494.99     57.26 o 
  -7   5  10     1090.55     1018.79     71.89 o 
  -5   5  10     1311.75     1206.10    244.29 o 
  -3   5  10     4801.80     5197.39    239.59 o 
  -1   5  10     1077.12     1356.97    103.00 o 
   1   5  10      221.63      155.32     67.49 o 
   3   5  10     4913.81     4924.13    186.01 o 
   5   5  10     4415.64     4399.83    137.00 o 
   7   5  10      102.50       70.70     39.16 o 
   9   5  10      252.99      244.13     50.65 o 
  11   5  10     4785.70     4661.56    151.26 o 
  13   5  10     1789.72     1740.13     98.66 o 
  15   5  10       57.71       64.02     60.47 o 
  17   5  10     2625.35     2747.76    124.89 o 
  19   5  10      765.88      847.64     83.31 o 
  21   5  10      669.76      786.77     85.42 o 
  23   5  10       80.35      235.92     84.48 o 
  25   5  10      114.18      140.15     81.23 o 
  27   5  10      136.61      195.26     90.84 o 
 -30   6  10       35.50      -68.96    104.61 o 
 -28   6  10      133.24      107.02     78.65 o 
 -26   6  10      284.69      237.96     82.07 o 
 -24   6  10      151.48       72.57     97.76 o 
 -22   6  10      552.93      722.05     78.50 o 
 -20   6  10      651.64      736.39     75.42 o 
 -18   6  10        3.68      -51.84     41.38 o 
 -16   6  10       49.41       50.92     43.96 o 
 -14   6  10        4.12      -15.10     39.93 o 
 -12   6  10      801.71      875.79     74.64 o 
 -10   6  10       69.41       50.43     64.90 o 
  -8   6  10      504.81      462.13     60.65 o 
  -6   6  10     4596.34     4465.20    145.70 o 
  -4   6  10       69.41       41.53     37.93 o 
  -2   6  10     1039.88      986.92     77.00 o 
   0   6  10      195.62      193.83     61.00 o 
   2   6  10      347.11      340.46     70.45 o 
   4   6  10      613.83      532.40     82.33 o 
   6   6  10      912.62      853.45     93.89 o 
   8   6  10     1322.38     1340.44     87.88 o 
  10   6  10      245.71      240.36     53.82 o 
  12   6  10        7.45       41.13     43.55 o 
  14   6  10        4.55       23.99     45.84 o 
  16   6  10      719.49      656.92     77.63 o 
  18   6  10      510.64      502.56    111.37 o 
  20   6  10      253.68      267.00     67.80 o 
  22   6  10      170.94      107.04     61.21 o 
  24   6  10        1.01       27.23     97.48 o 
 -27   7  10       30.23      -68.54     66.22 o 
 -25   7  10        5.77      -61.53     68.79 o 
 -23   7  10     1444.68     1740.02    127.09 o 
 -21   7  10      153.52      173.94     60.22 o 
 -19   7  10       56.88       64.43     57.95 o 
 -17   7  10        8.99       15.29     52.21 o 
 -15   7  10      409.97      378.50     80.02 o 
 -13   7  10       35.63        2.93     42.80 o 
 -11   7  10      427.08      387.37     74.48 o 
  -9   7  10      330.34      315.32     75.03 o 
  -7   7  10     1346.35     1397.93     93.16 o 
  -5   7  10      238.43      336.57     73.55 o 
  -3   7  10     1045.59     1044.90     82.27 o 
  -1   7  10       39.00      -27.84     38.59 o 
   1   7  10       73.07      109.31     53.00 o 
   3   7  10       43.85       56.70     52.64 o 
   5   7  10       83.13       64.41     90.14 o 
   7   7  10      333.99      425.83     84.12 o 
   9   7  10        5.50       -8.78     50.83 o 
  11   7  10      279.93      331.50     61.14 o 
  13   7  10      236.45      270.16     87.28 o 
  15   7  10      142.06      146.02     56.36 o 
  17   7  10      221.99      133.39    107.49 o 
  19   7  10       10.29       36.71     55.06 o 
  21   7  10       18.64      -24.52     55.89 o 
  23   7  10        2.04      -21.29     59.16 o 
 -24   8  10      138.59      224.08     62.49 o 
 -22   8  10      788.54      922.90     84.39 o 
 -20   8  10      612.79      652.87    133.05 o 
 -18   8  10      479.65      539.97     78.45 o 
 -16   8  10      396.97      545.04    143.83 o 
 -14   8  10       82.95       21.21     54.31 o 
 -12   8  10      125.69       86.77     53.66 o 
 -10   8  10     1503.72     1636.07    107.51 o 
  -8   8  10      733.10      774.50     84.30 o 
  -6   8  10     2015.54     1749.12    108.41 o 
  -4   8  10       21.72       -4.42     58.15 o 
  -2   8  10     1392.19     1525.24     99.61 o 
   0   8  10        2.26       12.57     42.69 o 
   2   8  10      236.00      243.39     57.49 o 
   4   8  10        2.77      -19.50     51.62 o 
   6   8  10      369.34      386.49    133.77 o 
   8   8  10      968.42     1153.13    253.95 o 
  10   8  10      159.70      179.42    109.69 o 
  12   8  10      519.57      525.30    183.04 o 
  14   8  10      199.55      263.56     79.54 o 
  16   8  10      896.19      838.52     94.24 o 
  18   8  10     1661.69     1847.92    138.77 o 
  20   8  10        5.06       -0.30     59.51 o 
 -19   9  10      357.16      313.38     65.13 o 
 -17   9  10      651.05      838.21    125.58 o 
 -15   9  10      816.74      676.82     88.90 o 
 -13   9  10      180.36      254.88     97.29 o 
 -11   9  10        9.16       69.19     54.71 o 
  -9   9  10       67.14      136.83     61.90 o 
  -7   9  10      712.92      557.42     82.51 o 
  -5   9  10       48.36       23.63     58.27 o 
  -3   9  10       93.19      130.91     71.18 o 
  -1   9  10       22.33       44.05     61.16 o 
   1   9  10       41.43       49.79     65.53 o 
   3   9  10       15.21       25.02     48.77 o 
   5   9  10       17.34       40.13     61.61 o 
   7   9  10       18.36       83.70     66.49 o 
   9   9  10        0.12       -0.92     62.35 o 
  11   9  10      368.64      290.86     84.69 o 
  13   9  10       15.70        7.02     68.52 o 
  15   9  10      103.07      138.43    146.86 o 
 -14  10  10       75.75       93.99     56.47 o 
 -12  10  10      771.11      903.78    100.70 o 
 -10  10  10       57.73      146.02     65.99 o 
  -8  10  10      146.73      219.91     69.38 o 
  -6  10  10      409.49      341.80     75.78 o 
  -4  10  10       16.19       47.59     69.71 o 
  -2  10  10      407.27      283.08     88.69 o 
   0  10  10        0.02       -3.91     62.90 o 
   2  10  10      132.99      141.26     92.51 o 
   4  10  10      617.14      721.60    113.75 o 
   6  10  10        1.62      -28.05     68.01 o 
   8  10  10       66.32      -12.48     95.11 o 
  10  10  10       46.81       73.40     72.35 o 
 -33   1  11      554.77      696.13    114.30 o 
 -31   1  11     1554.65     1370.98    275.55 o 
 -29   1  11      285.58      155.80    145.15 o 
 -27   1  11       78.98       78.28     82.57 o 
 -25   1  11      641.61      505.59     91.21 o 
 -23   1  11     1595.13     1905.28    246.00 o 
 -21   1  11        0.19        8.51     49.27 o 
 -19   1  11      408.21      454.41     80.41 o 
 -17   1  11       28.82       19.78     75.72 o 
 -15   1  11      145.59      153.63     59.74 o 
 -13   1  11       18.23       26.92     45.99 o 
 -11   1  11     1262.16      990.32     92.52 o 
  -9   1  11     1994.46     2169.85    123.92 o 
  -7   1  11        2.85      -10.92     40.87 o 
  -5   1  11      344.55      359.40     75.94 o 
  -3   1  11     6460.64     6582.90    257.82 o 
  -1   1  11      577.95      496.28     64.60 o 
   1   1  11    11555.81    11212.61    276.71 o 
   3   1  11      101.36      129.38     39.77 o 
   5   1  11     4168.96     4041.05    123.53 o 
   7   1  11      530.77      390.97     56.92 o 
   9   1  11     5450.00     5283.32    155.21 o 
  11   1  11     1217.17     1230.26     79.73 o 
  13   1  11      939.65      986.63     74.73 o 
  15   1  11      263.71      457.51    121.07 o 
  17   1  11       40.72       76.05     60.68 o 
  19   1  11      311.17      367.62    106.26 o 
  21   1  11      625.20      608.62     80.24 o 
  23   1  11      268.70      395.71     91.89 o 
  25   1  11      773.44      923.16    101.59 o 
  27   1  11        6.73       71.87     65.95 o 
 -32   2  11       58.15       88.24     83.12 o 
 -30   2  11        0.52      -63.10     58.98 o 
 -28   2  11      556.18      515.98     97.36 o 
 -26   2  11       66.99      202.38     71.87 o 
 -24   2  11      272.39      165.96     67.72 o 
 -22   2  11       13.95      -31.49     50.98 o 
 -20   2  11       13.36       -8.38     50.58 o 
 -18   2  11      449.99      572.52     86.77 o 
 -16   2  11      198.35      187.91     58.80 o 
 -14   2  11     3140.48     3031.46    298.58 o 
 -12   2  11      991.90     1039.63    112.06 o 
 -10   2  11     4719.31     4694.89    180.88 o 
  -8   2  11      278.51      233.11     57.48 o 
  -6   2  11      438.58      447.39     51.24 o 
  -4   2  11     1566.27     1540.33    102.13 o 
  -2   2  11      719.49      686.79     73.73 o 
   0   2  11     6738.87     6858.66    213.45 o 
   2   2  11       59.58      101.99     37.05 o 
   4   2  11      813.15     1033.75     56.56 o 
   6   2  11     1777.62     1744.84     70.46 o 
   8   2  11       80.80      120.24     41.67 o 
  10   2  11     4082.18     4116.22    132.68 o 
  12   2  11     1834.51     2077.63     87.93 o 
  14   2  11      221.47      279.98     45.86 o 
  16   2  11     1067.36     1090.18    116.74 o 
  18   2  11      158.08      187.60     87.11 o 
  20   2  11      691.70      924.37     90.99 o 
  22   2  11        0.52       17.36     52.26 o 
  24   2  11      317.50      285.84     72.41 o 
  26   2  11       27.73       73.46     79.26 o 
  28   2  11       22.02       48.32     81.29 o 
 -31   3  11        9.07       81.74    103.28 o 
 -29   3  11       34.73      -10.50     62.92 o 
 -27   3  11       81.37       78.38     70.09 o 
 -25   3  11        0.31       10.11     59.73 o 
 -23   3  11     3212.25     3315.53    176.85 o 
 -21   3  11      214.14      347.10     76.78 o 
 -19   3  11     2062.24     1949.25    207.45 o 
 -17   3  11     1170.26     1032.08    200.32 o 
 -15   3  11       25.83       -1.83     46.97 o 
 -13   3  11     4656.37     4372.42    180.11 o 
 -11   3  11       56.82       59.32     49.02 o 
  -9   3  11     1063.19     1108.01     70.28 o 
  -7   3  11      245.32      295.25     62.77 o 
  -5   3  11       95.88       45.23     34.70 o 
  -3   3  11     4850.92     4665.80    198.45 o 
  -1   3  11     1046.81     1179.04    122.47 o 
   1   3  11       59.70       69.73     43.71 o 
   3   3  11     4694.06     4472.98    133.18 o 
   5   3  11     4184.03     3876.64    181.33 o 
   7   3  11      190.78      205.84     46.87 o 
   9   3  11     4966.74     4845.95    160.71 o 
  11   3  11      505.57      609.79     65.26 o 
  13   3  11       28.67      -19.12     38.06 o 
  15   3  11       19.11      -22.88     34.52 o 
  17   3  11      257.85      205.44     64.37 o 
  19   3  11        2.70      -14.64     46.64 o 
  21   3  11       74.62      130.68     59.19 o 
  23   3  11        5.12       42.26     57.81 o 
  25   3  11      379.43      325.18    193.03 o 
  27   3  11        0.72       64.76     81.03 o 
 -30   4  11       13.48       41.09    104.39 o 
 -28   4  11      222.46      315.59    121.62 o 
 -26   4  11      903.79     1222.16    181.38 o 
 -24   4  11      311.29      216.53    126.37 o 
 -22   4  11     1906.39     2103.79    172.21 o 
 -20   4  11      761.20      734.62    157.96 o 
 -18   4  11      849.59     1008.01    106.88 o 
 -16   4  11      565.68      570.05     84.42 o 
 -14   4  11       50.67      -19.91     79.04 o 
 -12   4  11       68.31       36.34     34.77 o 
 -10   4  11     1206.75     1341.62     80.40 o 
  -8   4  11     2166.48     1988.50     93.69 o 
  -6   4  11     1183.04     1334.79     78.87 o 
  -4   4  11     2674.18     2704.01    132.18 o 
  -2   4  11      994.26      871.19     68.83 o 
   0   4  11     4010.33     3733.43    148.82 o 
   2   4  11     1323.10     1268.98     77.86 o 
   4   4  11     1866.74     1692.82    116.16 o 
   6   4  11      325.28      381.76     73.48 o 
   8   4  11     5532.82     5239.69    155.01 o 
  10   4  11     1120.64     1316.68     85.35 o 
  12   4  11       11.84      -34.18     39.15 o 
  14   4  11     2459.68     2525.41    116.55 o 
  16   4  11     2555.57     2954.01    130.04 o 
  18   4  11       26.62       10.41     43.72 o 
  20   4  11     2633.10     2762.94    198.94 o 
  22   4  11      381.46      256.03    178.40 o 
  24   4  11       21.69      -23.45    129.30 o 
  26   4  11      218.08      308.16    100.47 o 
 -29   5  11      433.37      344.76    134.43 o 
 -27   5  11      315.83      357.57    136.31 o 
 -25   5  11      218.58      287.98    121.62 o 
 -23   5  11       23.45      -31.70     77.55 o 
 -21   5  11     1003.52      580.82    138.96 o 
 -19   5  11       89.20       64.51     85.28 o 
 -17   5  11       55.12       -5.97     73.57 o 
 -15   5  11        2.41        2.86     38.73 o 
 -13   5  11      171.80       84.53     43.53 o 
 -11   5  11       32.43       30.04     34.59 o 
  -9   5  11     2490.19     2111.23     87.08 o 
  -7   5  11      424.90      414.30     57.35 o 
  -5   5  11     2472.97     2241.18    102.97 o 
  -3   5  11       40.47       89.44     48.23 o 
  -1   5  11      733.54      764.47     88.17 o 
   1   5  11     1981.22     1868.10    124.46 o 
   3   5  11        6.23       22.69     52.86 o 
   5   5  11      568.27      672.71     89.09 o 
   7   5  11      242.72      173.76     60.72 o 
   9   5  11        2.74       13.32     40.61 o 
  11   5  11      316.68      338.32     59.91 o 
  13   5  11        0.26        5.28     43.35 o 
  15   5  11      110.61      120.55     52.18 o 
  17   5  11       11.58       34.78     72.04 o 
  19   5  11       92.57      120.06     54.78 o 
  21   5  11       29.53       59.56     71.03 o 
  23   5  11       43.29       96.90    178.78 o 
  25   5  11      397.10      480.55    112.55 o 
 -28   6  11       39.19      -10.53     73.31 o 
 -26   6  11     1549.44     1616.74    208.33 o 
 -24   6  11      534.52      858.63    165.25 o 
 -22   6  11      331.28      536.19    138.63 o 
 -20   6  11       65.55      158.63    105.93 o 
 -18   6  11      223.64      199.28    107.59 o 
 -16   6  11      251.31      161.68     67.95 o 
 -14   6  11      171.69      306.81     60.39 o 
 -12   6  11      189.54      239.55     54.13 o 
 -10   6  11     1484.39     1743.86    134.64 o 
  -8   6  11      329.20      230.85     65.01 o 
  -6   6  11      197.01      198.13     66.00 o 
  -4   6  11      448.60      437.44     92.84 o 
  -2   6  11       10.04      -41.73     37.26 o 
   0   6  11     1504.90     1523.62    118.70 o 
   2   6  11      574.30      636.25     88.24 o 
   4   6  11       52.64       61.04     53.60 o 
   6   6  11     1068.76     1055.39    127.31 o 
   8   6  11      495.44      440.32     90.58 o 
  10   6  11     1422.14     1490.09    122.50 o 
  12   6  11      115.15      104.61     51.59 o 
  14   6  11        3.38      -65.00     43.33 o 
  16   6  11      615.87      588.66     78.75 o 
  18   6  11        1.47       -7.61     57.02 o 
  20   6  11      971.51      953.67     95.23 o 
  22   6  11       18.23       32.60     74.54 o 
 -25   7  11      170.60      246.44    119.96 o 
 -23   7  11     1901.60     2513.70    243.46 o 
 -21   7  11       32.91      104.94    102.40 o 
 -19   7  11       11.73       30.64     49.15 o 
 -17   7  11      140.44       55.53     52.21 o 
 -15   7  11        2.84       24.01     48.85 o 
 -13   7  11      598.45      508.87     72.23 o 
 -11   7  11      626.23      588.11     74.65 o 
  -9   7  11     2916.83     2880.26    145.56 o 
  -7   7  11      758.93      843.42    100.90 o 
  -5   7  11     2243.60     2019.65    135.59 o 
  -3   7  11      569.38      710.71     76.47 o 
  -1   7  11        0.61        1.17     43.17 o 
   1   7  11      347.74      204.75     67.66 o 
   3   7  11       93.19       75.93     56.87 o 
   5   7  11      892.36      915.47    105.56 o 
   7   7  11      590.74      464.12     84.83 o 
   9   7  11      915.16      765.16    104.31 o 
  11   7  11     1028.45      894.52    110.60 o 
  13   7  11       55.83       23.11     62.21 o 
  15   7  11      256.88      161.67     75.59 o 
  17   7  11      102.65       76.66     58.57 o 
  19   7  11      308.20      259.05     74.10 o 
 -22   8  11      709.37     1061.22    182.26 o 
 -20   8  11        0.08      -42.10     55.55 o 
 -18   8  11      620.34      763.24     90.50 o 
 -16   8  11      129.63      217.08     62.58 o 
 -14   8  11      165.23      167.23     59.50 o 
 -12   8  11       84.53       79.00     53.55 o 
 -10   8  11        0.41       24.41     48.14 o 
  -8   8  11       72.65       21.61     55.36 o 
  -6   8  11       49.64      -36.21     56.90 o 
  -4   8  11      111.77       69.96     63.85 o 
  -2   8  11       11.76       20.32     45.26 o 
   0   8  11       24.12       11.51     47.32 o 
   2   8  11       73.51       87.57     50.23 o 
   4   8  11        5.91      -46.06     54.79 o 
   6   8  11        4.98      -23.86     58.89 o 
   8   8  11       28.50       -1.87     57.70 o 
  10   8  11        0.11       10.08     61.36 o 
  12   8  11      456.22      340.70     87.13 o 
  14   8  11      928.76     1109.20    146.09 o 
  16   8  11       38.82       12.67     73.44 o 
 -17   9  11        0.11      -18.23     57.81 o 
 -15   9  11        0.06      -13.13     55.90 o 
 -13   9  11      161.85      213.51     70.56 o 
 -11   9  11       24.72       12.47     54.75 o 
  -9   9  11       29.53       41.59     57.28 o 
  -7   9  11        1.09       -3.77     64.79 o 
  -5   9  11      341.40      468.49    113.94 o 
  -3   9  11      107.01       68.56     73.30 o 
  -1   9  11       41.52       65.18    118.03 o 
   1   9  11      619.84      621.86    209.55 o 
   3   9  11       17.19      -23.25     51.76 o 
   5   9  11      286.46      348.48     79.24 o 
   7   9  11      135.55      203.28     79.82 o 
   9   9  11      785.50      791.68    182.98 o 
  11   9  11      206.68      285.71     88.96 o 
 -10  10  11      122.08      104.73     64.73 o 
  -8  10  11     1088.81     1361.48    117.84 o 
  -6  10  11        2.87       36.77     74.76 o 
  -4  10  11       57.83       68.71     88.76 o 
  -2  10  11        2.24      -16.34     68.15 o 
   0  10  11      231.26      148.34     91.02 o 
   2  10  11       94.38      106.48     78.89 o 
   4  10  11        1.97       -8.54     68.33 o 
 -32   0  12       26.67      -16.46    108.03 o 
 -30   0  12     1199.36     1280.38    198.61 o 
 -28   0  12      881.69      674.49    160.72 o 
 -26   0  12     1172.61     1308.99    186.24 o 
 -24   0  12     1522.29     1536.21    190.99 o 
 -22   0  12      459.18      676.48    135.98 o 
 -20   0  12     2883.83     2813.06    230.32 o 
 -18   0  12      211.90      266.66    100.96 o 
 -16   0  12     1222.84     1673.08    178.40 o 
 -14   0  12      242.29      177.40     85.39 o 
 -12   0  12     1182.42     1255.08    151.22 o 
 -10   0  12     2348.26     2262.62    188.01 o 
  -8   0  12      861.91     1078.12    137.08 o 
  -6   0  12    19914.07    18838.06    606.88 o 
  -4   0  12      302.55      370.60     95.00 o 
  -2   0  12    17845.59    17353.88    559.61 o 
   0   0  12       38.27       84.06     62.52 o 
   2   0  12     1123.69     1004.55    120.29 o 
   4   0  12      331.53      207.89     76.66 o 
   6   0  12       62.97       89.26     47.50 o 
   8   0  12      439.69      579.26    138.74 o 
  10   0  12      343.25      218.72     92.68 o 
  12   0  12       10.02      -68.38     68.05 o 
  14   0  12     3093.33     2912.03    236.72 o 
  16   0  12      721.57      797.77    151.56 o 
  18   0  12     3607.22     3532.94    263.45 o 
  20   0  12      954.65      792.13    166.14 o 
  22   0  12     3211.99     4349.05    305.43 o 
  24   0  12      602.48      455.99    146.36 o 
  26   0  12        0.69      -58.62     79.42 o 
 -31   1  12       68.26      131.73     77.21 o 
 -29   1  12      276.25      301.05     89.14 o 
 -27   1  12      339.69      158.33     85.55 o 
 -25   1  12        8.06       10.17     58.84 o 
 -23   1  12      182.57      145.08     71.78 o 
 -21   1  12      152.88       87.75     63.57 o 
 -19   1  12      761.69      898.89    276.60 o 
 -17   1  12      704.58      761.21     97.43 o 
 -15   1  12      100.15      126.10     77.71 o 
 -13   1  12       17.41       24.20     46.98 o 
 -11   1  12      524.70      581.83     82.87 o 
  -9   1  12        4.71      -18.94     45.62 o 
  -7   1  12      128.59      119.53    155.15 o 
  -5   1  12     2620.01     2237.61    127.20 o 
  -3   1  12     4549.72     4738.99    177.93 o 
  -1   1  12     1098.33     1140.87     92.48 o 
   1   1  12      143.89      109.93     49.58 o 
   3   1  12       73.81       -3.65     70.14 o 
   5   1  12       16.55      -33.07     43.75 o 
   7   1  12        1.44       -1.66     33.34 o 
   9   1  12     2233.25     2219.87    105.49 o 
  11   1  12     2273.23     2249.12    158.75 o 
  13   1  12       59.91      162.08     67.75 o 
  15   1  12        3.74        7.80     58.74 o 
  17   1  12        0.94      -59.75     47.02 o 
  19   1  12      267.04      333.81     70.13 o 
  21   1  12      242.36      184.42     65.65 o 
  23   1  12      317.56      328.98     73.29 o 
  25   1  12      198.39      294.61     79.54 o 
 -32   2  12       28.19      -29.42     70.96 o 
 -30   2  12        6.90       26.18     71.43 o 
 -28   2  12       43.07      111.20     71.00 o 
 -26   2  12     2502.17     2894.80    256.16 o 
 -24   2  12      441.59      454.23     99.09 o 
 -22   2  12      256.25      172.94     70.28 o 
 -20   2  12      211.77      259.90     98.86 o 
 -18   2  12        9.49       44.86     57.02 o 
 -16   2  12      818.53      736.77    152.22 o 
 -14   2  12      408.58      344.16     76.22 o 
 -12   2  12       49.97       74.23     53.51 o 
 -10   2  12     1417.57     1196.25    132.78 o 
  -8   2  12     1064.65     1295.97    104.62 o 
  -6   2  12     4790.66     5317.76    298.91 o 
  -4   2  12     1826.80     1882.25    124.27 o 
  -2   2  12     1769.90     1777.04    153.27 o 
   0   2  12     1813.01     1706.19    186.68 o 
   2   2  12     5047.16     5153.07    224.76 o 
   4   2  12     1045.76      984.26     71.74 o 
   6   2  12     4981.31     4935.97    187.88 o 
   8   2  12       85.33      105.16     43.77 o 
  10   2  12       49.22      -36.24     37.21 o 
  12   2  12      494.48      414.10     58.87 o 
  14   2  12      126.67       57.82     48.88 o 
  16   2  12      278.06      154.27     59.06 o 
  18   2  12      856.73      834.73     88.68 o 
  20   2  12        0.74      -41.58     50.61 o 
  22   2  12      371.14      526.01     85.21 o 
  24   2  12      371.99      244.63     75.46 o 
  26   2  12      705.95      595.46     95.64 o 
 -31   3  12      325.94      529.34    107.95 o 
 -29   3  12        9.81      -36.25     68.20 o 
 -27   3  12      995.68      943.64    121.56 o 
 -25   3  12     1217.98     1168.90    126.76 o 
 -23   3  12      182.11      254.03     75.80 o 
 -21   3  12       54.00       95.45     65.72 o 
 -19   3  12       22.95       -2.34     50.70 o 
 -17   3  12      685.54      524.47     88.43 o 
 -15   3  12      725.49      591.74     87.76 o 
 -13   3  12        0.16      -56.76     46.74 o 
 -11   3  12     1972.81     2155.38    133.84 o 
  -9   3  12       81.76       46.82     59.04 o 
  -7   3  12     1331.03     1187.48    100.10 o 
  -5   3  12       37.87       -5.36     33.65 o 
  -3   3  12      114.26       41.08     47.05 o 
  -1   3  12      922.72      946.81     85.42 o 
   1   3  12      168.19      137.69     41.69 o 
   3   3  12      282.29      276.10     74.48 o 
   5   3  12      298.50      251.94     90.69 o 
   7   3  12      391.87      509.43     89.20 o 
   9   3  12      858.79      920.81     74.75 o 
  11   3  12      110.91      127.72     46.59 o 
  13   3  12     3617.39     3658.55    138.30 o 
  15   3  12        1.04        2.86     45.25 o 
  17   3  12     1323.83     1196.75    122.88 o 
  19   3  12      913.02      911.75     94.69 o 
  21   3  12      186.03      226.63     77.83 o 
  23   3  12      421.20      469.69     85.39 o 
  25   3  12      364.80      351.36    115.77 o 
 -30   4  12       15.97       -2.65    107.59 o 
 -28   4  12        0.81       12.81    103.84 o 
 -26   4  12       38.44     -107.92     89.25 o 
 -24   4  12      156.48      121.46     91.08 o 
 -22   4  12       32.00      -41.95     53.16 o 
 -20   4  12      440.78      524.24     95.70 o 
 -18   4  12       90.85       93.46     63.50 o 
 -16   4  12      315.50      194.38    108.92 o 
 -14   4  12       65.78       27.18     86.27 o 
 -12   4  12      197.51       44.78     66.83 o 
 -10   4  12      328.36      197.45     65.89 o 
  -8   4  12        0.02      -12.87     38.57 o 
  -6   4  12      229.21      173.96     44.78 o 
  -4   4  12      285.84      253.29     47.66 o 
  -2   4  12       16.50        3.50     42.47 o 
   0   4  12       15.23       14.53     35.51 o 
   2   4  12      713.99      518.55     60.28 o 
   4   4  12      318.67      307.24     86.77 o 
   6   4  12     2048.06     2236.63    138.06 o 
   8   4  12       38.40       29.78     53.50 o 
  10   4  12      218.99      188.14     67.67 o 
  12   4  12      779.38      718.97     75.21 o 
  14   4  12      121.68      159.15     52.85 o 
  16   4  12      202.71      156.09     54.24 o 
  18   4  12       30.65       -1.06     67.05 o 
  20   4  12       58.22       91.77     72.05 o 
  22   4  12       23.89      -42.74     67.82 o 
  24   4  12       97.13        5.99     82.20 o 
 -27   5  12     1286.53     1177.21    190.44 o 
 -25   5  12     1120.51     1090.49    179.83 o 
 -23   5  12      462.73      625.66    147.80 o 
 -21   5  12       37.37       89.70     92.57 o 
 -19   5  12      121.15      136.53     93.78 o 
 -17   5  12      237.80      406.84    121.07 o 
 -15   5  12     1411.58     1584.38    129.17 o 
 -13   5  12        0.53       46.37     67.16 o 
 -11   5  12     3466.89     3752.47    176.12 o 
  -9   5  12      205.07      273.87     54.04 o 
  -7   5  12      820.45      867.01     74.73 o 
  -5   5  12       87.52      122.21     44.46 o 
  -3   5  12      460.81      455.71     76.51 o 
  -1   5  12      829.85      784.26     71.63 o 
   1   5  12       50.32        9.59     47.88 o 
   3   5  12     1346.67     1215.18    110.34 o 
   5   5  12      179.24      137.17     60.14 o 
   7   5  12       18.06       41.95     55.14 o 
   9   5  12      760.24      684.69    156.31 o 
  11   5  12      127.24       24.88     59.48 o 
  13   5  12     1711.47     1719.07    134.89 o 
  15   5  12      270.62      310.64     67.40 o 
  17   5  12     2853.06     2934.82    138.85 o 
  19   5  12      892.52      941.06    122.53 o 
  21   5  12      260.02      190.69     80.34 o 
 -26   6  12      119.44      183.70    120.29 o 
 -24   6  12      127.79      441.41    140.95 o 
 -22   6  12      165.95       88.26     98.31 o 
 -20   6  12      344.65      280.13    110.46 o 
 -18   6  12       89.98      -40.65     74.12 o 
 -16   6  12        1.50        6.41     82.41 o 
 -14   6  12       94.01       81.52     89.81 o 
 -12   6  12      426.02      370.82     63.41 o 
 -10   6  12        0.18        3.95     52.96 o 
  -8   6  12     2837.17     2918.08    155.77 o 
  -6   6  12      176.16      191.49     64.40 o 
  -4   6  12      387.77      366.54    157.52 o 
  -2   6  12        1.64       22.54     45.23 o 
   0   6  12     1171.30     1170.08    111.97 o 
   2   6  12        7.26       13.55     53.78 o 
   4   6  12      256.09      249.25     71.11 o 
   6   6  12      414.43      584.47     90.32 o 
   8   6  12     1315.33     1356.28    185.25 o 
  10   6  12      113.51       55.60     99.69 o 
  12   6  12      333.32      411.20    120.68 o 
  14   6  12      723.98      565.02    159.34 o 
  16   6  12     1223.95     1237.90    129.02 o 
  18   6  12      134.00      152.79     80.76 o 
  20   6  12       40.64     -101.12     70.61 o 
 -23   7  12       79.70     -121.29     80.86 o 
 -21   7  12        2.67      -22.31     94.78 o 
 -19   7  12      115.88      140.40    107.81 o 
 -17   7  12       60.24      -46.17     71.80 o 
 -15   7  12       16.92      -38.24     74.51 o 
 -13   7  12       66.94      105.75     74.13 o 
 -11   7  12      111.54       23.81     48.75 o 
  -9   7  12        5.30       41.71     57.22 o 
  -7   7  12      247.63      259.09     70.73 o 
  -5   7  12      487.54      454.63     88.34 o 
  -3   7  12      192.33      180.03     55.12 o 
  -1   7  12       10.41      -33.84     44.21 o 
   1   7  12      226.57      171.48     66.04 o 
   3   7  12       53.74       -2.52     57.93 o 
   5   7  12        7.99       76.90     61.14 o 
   7   7  12        3.55      -63.22     55.19 o 
   9   7  12      343.98      340.03     88.28 o 
  11   7  12      455.67      439.60     95.22 o 
  13   7  12      137.59      105.93    114.22 o 
  15   7  12       32.86      161.37     75.37 o 
  17   7  12     1012.12     1142.33    132.07 o 
 -18   8  12        0.69      -20.77     94.34 o 
 -16   8  12      180.16       91.71     89.25 o 
 -14   8  12      209.03      294.10     69.45 o 
 -12   8  12      210.49      259.63     65.94 o 
 -10   8  12       99.70      231.39     76.64 o 
  -8   8  12      187.80      110.60     71.41 o 
  -6   8  12     1362.25     1500.07    156.08 o 
  -4   8  12        0.13      -31.54     56.25 o 
  -2   8  12      391.23      435.47     73.01 o 
   0   8  12      660.64      736.91     90.61 o 
   2   8  12        2.34      -17.15     51.57 o 
   4   8  12      773.42      892.78    113.81 o 
   6   8  12      196.74      183.38     78.98 o 
   8   8  12      273.68      408.92     92.71 o 
  10   8  12      193.24      209.55    224.52 o 
  12   8  12       54.08     -103.25     95.16 o 
  14   8  12       41.70      115.04     80.31 o 
 -13   9  12      219.49      219.58     68.70 o 
 -11   9  12      315.53      299.45     74.54 o 
  -9   9  12        4.07       -5.38     68.83 o 
  -7   9  12       78.98      118.82     73.67 o 
  -5   9  12       47.11       32.96     68.33 o 
  -3   9  12       65.75       56.72     68.05 o 
  -1   9  12       15.25       65.67     74.13 o 
   1   9  12       66.96      178.64     81.83 o 
   3   9  12      848.20      801.07    119.72 o 
   5   9  12      113.68       64.08     61.31 o 
   7   9  12      721.40      797.10    141.56 o 
 -29   1  13       89.18        6.45     70.89 o 
 -27   1  13       85.73       63.42     74.94 o 
 -25   1  13        0.81       23.32     66.31 o 
 -23   1  13       11.85      -72.40     54.28 o 
 -21   1  13        0.71       66.65     63.73 o 
 -19   1  13       53.74       48.85     60.45 o 
 -17   1  13        4.41       33.78     54.19 o 
 -15   1  13       62.08      166.23     69.32 o 
 -13   1  13      160.54      202.35     64.97 o 
 -11   1  13       43.29       66.47     52.97 o 
  -9   1  13     4081.82     4522.86    189.01 o 
  -7   1  13       30.76       77.39     56.75 o 
  -5   1  13     2241.97     2461.32    138.37 o 
  -3   1  13      146.72      187.11     58.43 o 
  -1   1  13        5.25      -27.72     46.72 o 
   1   1  13       30.45      -51.98     40.13 o 
   3   1  13      783.50      833.05     82.98 o 
   5   1  13     1177.39     1125.09     77.99 o 
   7   1  13      499.84      665.68    156.19 o 
   9   1  13        0.96      -25.04     67.38 o 
  11   1  13      105.53       56.54     59.78 o 
  13   1  13       62.88      120.07     56.20 o 
  15   1  13     3531.77     3447.89    179.47 o 
  17   1  13     1982.55     2003.32    123.43 o 
  19   1  13      855.07      866.47     97.18 o 
  21   1  13     2480.28     2909.93    187.05 o 
  23   1  13       15.93       50.71     67.10 o 
 -30   2  13       34.77      -37.48     73.35 o 
 -28   2  13      954.69      915.81    126.29 o 
 -26   2  13      168.50      198.91     77.71 o 
 -24   2  13       15.24        9.31     64.38 o 
 -22   2  13      671.74      759.17    110.01 o 
 -20   2  13      143.80      251.93     74.26 o 
 -18   2  13      666.39      689.92    248.38 o 
 -16   2  13      266.33      280.77     73.87 o 
 -14   2  13      205.63      178.31    187.35 o 
 -12   2  13       94.32      114.88     58.16 o 
 -10   2  13      665.55      647.79     89.20 o 
  -8   2  13     2948.45     3016.41    155.68 o 
  -6   2  13      538.72      458.63    135.15 o 
  -4   2  13      432.24      593.98     81.53 o 
  -2   2  13       18.43       56.46     46.59 o 
   0   2  13      239.40      317.56     65.66 o 
   2   2  13     3922.45     3920.15    159.60 o 
   4   2  13     1083.83     1205.95    140.59 o 
   6   2  13      443.25      361.19     73.43 o 
   8   2  13      895.55      788.88     92.69 o 
  10   2  13      111.29      168.26     89.14 o 
  12   2  13      628.48      825.56     99.94 o 
  14   2  13      315.65      647.68     96.30 o 
  16   2  13     1135.71     1289.24    104.11 o 
  18   2  13       24.58       16.89     55.90 o 
  20   2  13      619.16      789.37    117.06 o 
  22   2  13      164.69      130.65     71.95 o 
  24   2  13       15.32        2.24     72.88 o 
 -29   3  13       93.94       96.20     78.51 o 
 -27   3  13       97.57      253.54     86.68 o 
 -25   3  13       45.29       20.34     70.32 o 
 -23   3  13       12.14      -48.82     53.61 o 
 -21   3  13        1.67       32.28     58.59 o 
 -19   3  13      111.44      139.73     66.76 o 
 -17   3  13     1003.62     1049.10    194.53 o 
 -15   3  13       25.12       51.63     61.80 o 
 -13   3  13      155.74       99.46     61.97 o 
 -11   3  13       49.54       60.11     56.93 o 
  -9   3  13      150.36       83.32     53.99 o 
  -7   3  13      897.54      925.53    285.05 o 
  -5   3  13      116.04      125.60     56.76 o 
  -3   3  13      245.10      215.10     62.28 o 
  -1   3  13       46.25       53.10     48.00 o 
   1   3  13      286.26      366.80     67.09 o 
   3   3  13      500.96      315.03     72.42 o 
   5   3  13     1960.24     1651.22    122.72 o 
   7   3  13      745.82      672.33    187.24 o 
   9   3  13      762.18      601.78     87.84 o 
  11   3  13      955.51     1142.92    109.51 o 
  13   3  13       40.43      -18.11     51.45 o 
  15   3  13      220.23      171.99     75.02 o 
  17   3  13      104.82        6.80     64.81 o 
  19   3  13        0.30      -18.02     70.64 o 
  21   3  13       24.79      -27.92     74.68 o 
  23   3  13       36.03      -45.06     75.19 o 
 -28   4  13      351.74      324.32    141.06 o 
 -26   4  13     1352.74     1666.88    299.58 o 
 -24   4  13      182.79      151.56     78.82 o 
 -22   4  13      116.25       11.77     63.00 o 
 -20   4  13        1.95       22.82     64.68 o 
 -18   4  13     1542.21     1530.21    253.07 o 
 -16   4  13        0.10      -69.81     61.14 o 
 -14   4  13     1146.73     1083.83    110.81 o 
 -12   4  13        7.76        1.46     56.89 o 
 -10   4  13      123.72      106.18     57.28 o 
  -8   4  13     1707.47     1845.03    248.82 o 
  -6   4  13      174.27       86.11     56.94 o 
  -4   4  13      463.24      383.85     72.64 o 
  -2   4  13     1965.70     1972.58    123.87 o 
   0   4  13     8913.21     9281.81    593.57 o 
   2   4  13     2557.21     2864.78    245.61 o 
   4   4  13      151.06      199.40     69.81 o 
   6   4  13      230.37      332.69     77.70 o 
   8   4  13     2808.40     2799.47    159.42 o 
  10   4  13     2075.21     2312.67    149.18 o 
  12   4  13      178.77      197.49     71.82 o 
  14   4  13     2084.46     2349.14    155.04 o 
  16   4  13      470.95      534.53    156.53 o 
  18   4  13     1158.97     1475.02    140.73 o 
  20   4  13     1401.40     1915.97    161.45 o 
 -25   5  13      101.53      107.26    114.11 o 
 -23   5  13       58.61     -100.08     66.72 o 
 -21   5  13      100.24       79.86    104.72 o 
 -19   5  13       35.85      104.17    108.70 o 
 -17   5  13      172.37      169.65     69.75 o 
 -15   5  13      391.59      275.89     91.02 o 
 -13   5  13       16.34       34.53     54.85 o 
 -11   5  13      166.13      193.12     70.84 o 
  -9   5  13        1.17        0.63     92.13 o 
  -7   5  13      201.26      116.13     60.06 o 
  -5   5  13      725.35      963.27     79.99 o 
  -3   5  13      608.29      662.37     69.69 o 
  -1   5  13      433.14      396.67    105.82 o 
   1   5  13       14.07       14.84     53.43 o 
   3   5  13      174.91      272.89     73.73 o 
   5   5  13      155.53      109.76    117.59 o 
   7   5  13      976.35      994.45    110.90 o 
   9   5  13     1627.69     1575.87    146.92 o 
  11   5  13      232.71      168.35     72.34 o 
  13   5  13      873.77      816.87    260.86 o 
  15   5  13       94.83       42.42     64.05 o 
  17   5  13       57.95       40.10    110.46 o 
  19   5  13       82.21       41.64    115.54 o 
 -22   6  13       68.15       60.64    114.66 o 
 -20   6  13        0.46       99.75    105.71 o 
 -18   6  13      196.27      183.37    111.90 o 
 -16   6  13      366.43      311.84    121.29 o 
 -14   6  13       30.34      172.65    102.51 o 
 -12   6  13      444.62      730.05    154.54 o 
 -10   6  13      920.11     1102.42    168.35 o 
  -8   6  13      642.12      712.93    147.69 o 
  -6   6  13        7.44       30.00    100.69 o 
  -4   6  13       52.55       22.07     57.20 o 
  -2   6  13      101.94       92.07     62.92 o 
   0   6  13      949.78      832.42    176.63 o 
   2   6  13     2139.93     1888.91    305.49 o 
   4   6  13       29.60      -13.33     58.01 o 
   6   6  13        0.82      139.38     94.78 o 
   8   6  13       74.66      103.46     69.34 o 
  10   6  13       45.36       -8.25     65.15 o 
  12   6  13     1132.81     1210.91    135.65 o 
  14   6  13     2293.10     2424.14    168.22 o 
  16   6  13     1492.31     1537.98    144.40 o 
 -19   7  13      322.55      466.71    142.50 o 
 -17   7  13      267.43      190.88    110.13 o 
 -15   7  13       46.55       26.29     99.64 o 
 -13   7  13      424.26      397.12    126.48 o 
 -11   7  13       95.58       86.71     95.00 o 
  -9   7  13      663.82      767.80    227.55 o 
  -7   7  13        1.92       39.92     60.92 o 
  -5   7  13      192.91      123.68     69.55 o 
  -3   7  13     1661.13     1588.80    133.03 o 
  -1   7  13      705.73      589.33     78.59 o 
   1   7  13      661.97      601.86     88.56 o 
   3   7  13       66.09       62.30     66.06 o 
   5   7  13     1732.65     1779.27    251.69 o 
   7   7  13        4.67       43.35     68.29 o 
   9   7  13        8.49       34.59     68.34 o 
  11   7  13      331.05      243.13     88.00 o 
  13   7  13       66.70      -41.17     70.17 o 
 -16   8  13      422.03      543.70    149.79 o 
 -14   8  13        0.03      -34.35     94.89 o 
 -12   8  13      103.24       59.21     91.13 o 
 -10   8  13        0.12      -62.16     64.69 o 
  -8   8  13      396.31      451.47     96.34 o 
  -6   8  13       43.50       68.50     69.16 o 
  -4   8  13        8.63        1.40     67.26 o 
  -2   8  13       32.13       -9.30     62.50 o 
   0   8  13      302.87      260.83     67.95 o 
   2   8  13       84.05       55.97     57.89 o 
   4   8  13     1316.19     1419.72    138.01 o 
   6   8  13       21.91       29.81     69.63 o 
   8   8  13       19.99       39.06     70.49 o 
  -5   9  13      144.71       96.89     76.92 o 
  -3   9  13      288.32      230.72     87.98 o 
  -1   9  13        0.06       85.97     75.80 o 
 -28   0  14      475.00      315.59    139.85 o 
 -26   0  14      588.08      559.61    148.24 o 
 -24   0  14      492.41      763.19    165.47 o 
 -22   0  14        6.13      -96.43     83.18 o 
 -20   0  14     2224.07     2498.13    241.03 o 
 -18   0  14       74.02       87.38     90.36 o 
 -16   0  14      424.94      116.87     95.77 o 
 -14   0  14      711.82      779.87    150.01 o 
 -12   0  14       10.86      105.05     87.71 o 
 -10   0  14     1150.14     1260.83    164.37 o 
  -8   0  14      197.86      330.29    111.57 o 
  -6   0  14      829.63      871.33    139.63 o 
  -4   0  14     1515.04     1637.06    169.56 o 
  -2   0  14      788.98     1051.39    140.07 o 
   0   0  14     1143.83      859.40    130.35 o 
   2   0  14      409.41      381.87    100.30 o 
   4   0  14       82.62       19.33     74.78 o 
   6   0  14      437.58      269.75     90.14 o 
  10   0  14     1391.81     1201.84    181.05 o 
  12   0  14      103.15      315.81    128.91 o 
  14   0  14     1770.98     1765.31    215.29 o 
  16   0  14      764.78      666.20    160.39 o 
  18   0  14      337.81      391.70    144.38 o 
  20   0  14      161.29      180.28    127.92 o 
 -27   1  14      107.23       40.21     70.62 o 
 -25   1  14       55.72       69.17     73.01 o 
 -23   1  14       53.62       60.40     67.31 o 
 -21   1  14      147.27      284.14     84.28 o 
 -19   1  14       98.88      108.82     78.48 o 
 -17   1  14       33.95      -62.11     55.88 o 
 -15   1  14       56.72       62.10     60.05 o 
 -13   1  14      269.36      273.74     76.34 o 
 -11   1  14      101.79      212.60     67.40 o 
  -9   1  14        3.72       73.13     59.32 o 
  -7   1  14      319.92      231.28     67.53 o 
  -5   1  14       15.57      130.88     61.10 o 
  -3   1  14       31.22       75.76     96.88 o 
  -1   1  14     2228.95     2448.01    139.92 o 
   1   1  14       68.55      131.04     59.04 o 
   3   1  14       26.07      113.75     55.18 o 
   5   1  14        0.59      -69.59     58.10 o 
   7   1  14      156.46      203.89     67.83 o 
   9   1  14      137.36       53.35    101.18 o 
  11   1  14       58.53       65.95    102.84 o 
  13   1  14     1129.21      907.01    168.46 o 
  15   1  14      128.23       65.94     60.85 o 
  17   1  14      390.91      385.47    105.62 o 
  19   1  14       27.30       12.86     59.36 o 
  21   1  14      418.79      550.58     93.48 o 
 -26   2  14      199.19      291.69     96.46 o 
 -24   2  14      247.73      340.58     92.79 o 
 -22   2  14     1182.32     1008.38    161.44 o 
 -20   2  14      641.20      634.64    116.37 o 
 -18   2  14      373.47      336.58     86.43 o 
 -16   2  14      110.27      137.09     69.75 o 
 -14   2  14      734.60      745.48    102.48 o 
 -12   2  14      202.46      150.68     66.35 o 
 -10   2  14       22.59       -0.12     49.04 o 
  -8   2  14        5.03       20.83     51.22 o 
  -6   2  14     2262.79     1979.87    134.54 o 
  -4   2  14      135.93      151.02     64.40 o 
  -2   2  14     1036.20      850.18     93.96 o 
   0   2  14     1942.32     1953.25    198.06 o 
   2   2  14      369.57      425.62     74.10 o 
   4   2  14      568.92      451.35    111.24 o 
   6   2  14      121.15       85.18     98.48 o 
   8   2  14     1441.32     1471.48    122.01 o 
  10   2  14       11.66        2.87     81.85 o 
  12   2  14      397.58      482.83    140.84 o 
  14   2  14      635.66      811.79    169.56 o 
  16   2  14       33.67       14.03     93.89 o 
  18   2  14      842.10     1078.89    197.62 o 
  20   2  14        7.46       30.54     64.87 o 
 -25   3  14      671.26      541.56    107.12 o 
 -23   3  14        2.76        4.19     68.81 o 
 -21   3  14      239.19      391.72     93.82 o 
 -19   3  14      604.98      749.92    119.19 o 
 -17   3  14        1.40      -12.44     55.53 o 
 -15   3  14      243.24      369.02     89.98 o 
 -13   3  14       48.88       22.76     58.45 o 
 -11   3  14     1037.52      928.42    126.15 o 
  -9   3  14       71.82       59.05     87.21 o 
  -7   3  14      210.30      156.81     64.27 o 
  -5   3  14        8.90      -30.14     46.67 o 
  -3   3  14      979.45      812.57    203.03 o 
  -1   3  14     1065.27      994.39     98.04 o 
   1   3  14     4241.46     4116.30    258.37 o 
   3   3  14      326.05      378.26     80.65 o 
   5   3  14     1080.01     1087.24    128.52 o 
   7   3  14      524.29      578.72     90.50 o 
   9   3  14       68.91       93.09     61.39 o 
  11   3  14      345.62      347.70     82.41 o 
  13   3  14      421.76      380.32    139.07 o 
  15   3  14        3.88      130.68    109.14 o 
  17   3  14     1424.18     1533.89    222.25 o 
  19   3  14     1001.01     1129.04    211.87 o 
 -24   4  14       20.24      -29.31     68.29 o 
 -22   4  14       32.84       96.76     75.22 o 
 -20   4  14        0.31      -27.79     57.63 o 
 -18   4  14      150.58        9.88     65.46 o 
 -16   4  14        1.96       20.54     58.83 o 
 -14   4  14        0.67      -47.32     59.07 o 
 -12   4  14      109.97       88.77     62.45 o 
 -10   4  14        4.96        0.98     53.97 o 
  -8   4  14       31.05       40.61     56.55 o 
  -6   4  14        1.28       53.40     64.46 o 
  -4   4  14        0.20        2.31     53.30 o 
  -2   4  14     1029.53     1177.63    231.09 o 
   0   4  14       14.64      -40.32     62.19 o 
   2   4  14      665.78      624.73     94.14 o 
   4   4  14        0.29       21.91     59.67 o 
   6   4  14      153.06      155.71     67.12 o 
   8   4  14       22.21       -4.88     58.14 o 
  10   4  14      131.36       89.06     68.61 o 
  12   4  14     1282.49     1224.91    122.00 o 
  14   4  14      201.86      161.61    115.65 o 
  16   4  14       28.94       87.60    121.40 o 
  18   4  14       37.85      116.65    131.34 o 
 -23   5  14       12.97       60.31    109.25 o 
 -21   5  14      118.52      107.48    110.35 o 
 -19   5  14      894.82      747.17    170.11 o 
 -17   5  14       43.40       90.99     67.55 o 
 -15   5  14      533.95      485.78     95.88 o 
 -13   5  14       56.36      -72.82     63.96 o 
 -11   5  14      182.42      102.83     98.31 o 
  -9   5  14      434.17      375.44    106.27 o 
  -7   5  14       24.48      -16.58     52.54 o 
  -5   5  14        5.27      -25.65     51.99 o 
  -3   5  14      601.49      486.92    133.66 o 
  -1   5  14      995.38     1055.59    157.63 o 
   1   5  14     1697.15     2034.13    327.85 o 
   3   5  14       66.53      -35.05     58.22 o 
   5   5  14     1672.07     1511.00    202.81 o 
   7   5  14        0.71       -9.62     58.79 o 
   9   5  14      689.09      797.06    109.31 o 
  11   5  14      468.94      501.13    102.79 o 
  13   5  14      202.27      119.89    125.43 o 
  15   5  14      974.97     1304.13    220.82 o 
 -20   6  14      351.00      415.12    145.15 o 
 -18   6  14       75.25      120.07    105.05 o 
 -16   6  14      547.46      754.68    164.81 o 
 -14   6  14       35.59      109.25    102.95 o 
 -12   6  14      154.01      259.48    114.66 o 
 -10   6  14       49.08      -37.12     74.78 o 
  -8   6  14      149.25      127.36     95.22 o 
  -6   6  14     1074.05      887.24    160.83 o 
  -4   6  14       12.94       14.14     80.31 o 
  -2   6  14     1788.80     1768.46    159.12 o 
   0   6  14       61.91      -67.71     65.39 o 
   2   6  14        5.49       56.81    111.24 o 
   4   6  14      444.55      374.79     92.02 o 
   6   6  14      309.47      281.82     86.78 o 
   8   6  14       59.87      100.10    108.59 o 
  10   6  14      146.25      183.58     78.42 o 
  12   6  14      407.21      291.77    148.02 o 
  14   6  14      164.24      315.34     98.66 o 
 -15   7  14        8.46       78.54    101.85 o 
 -13   7  14       18.00      -79.86     93.23 o 
 -11   7  14       26.91      103.28    100.30 o 
  -9   7  14       41.51      -50.81     91.79 o 
  -7   7  14       13.83       39.99     96.99 o 
  -5   7  14        1.80       51.70     95.77 o 
  -3   7  14        9.89      -55.27     59.45 o 
  -1   7  14      558.25      472.62     97.55 o 
   1   7  14      483.40      386.63     76.09 o 
   3   7  14      312.36      234.68     77.92 o 
   5   7  14        1.68       33.09     71.31 o 
   7   7  14      145.67       61.94     74.64 o 
   9   7  14      587.60      599.92    111.05 o 
  -8   8  14       23.72      154.98    115.32 o 
  -6   8  14      612.97      656.15    157.63 o 
  -4   8  14      334.60      454.86    100.04 o 
  -2   8  14      728.75      481.73    104.49 o 
   0   8  14      261.79      168.05     70.38 o 
   2   8  14      211.77      235.48     74.08 o 
 -25   1  15      305.58      399.39    143.66 o 
 -23   1  15      884.34     1005.33    133.27 o 
 -21   1  15       68.47       80.31     72.84 o 
 -19   1  15       20.68      129.12     76.07 o 
 -17   1  15      102.12       45.66     69.74 o 
 -15   1  15      203.60      169.50     74.72 o 
 -13   1  15      214.25      104.06     71.24 o 
 -11   1  15        4.60      -43.56     55.26 o 
  -9   1  15      892.13      787.45    104.12 o 
  -7   1  15       78.73       98.88     62.25 o 
  -5   1  15      838.01      801.93    149.13 o 
  -3   1  15     1625.99     1800.53    317.25 o 
  -1   1  15      306.50      164.18     92.29 o 
   1   1  15      182.04      137.20     72.80 o 
   3   1  15       33.68       20.10     75.67 o 
   5   1  15     1663.78     1957.63    181.38 o 
   9   1  15      362.43      273.07    112.67 o 
  11   1  15       76.44      -10.16    101.07 o 
  13   1  15        2.20       56.78    101.63 o 
  15   1  15        0.25        9.72    104.50 o 
  17   1  15      126.49       53.97    109.69 o 
 -24   2  15       65.82       30.99     79.27 o 
 -22   2  15        6.73       56.72     72.24 o 
 -20   2  15       52.48      128.47     89.97 o 
 -18   2  15      105.49       53.17     70.27 o 
 -16   2  15      277.72      139.79     70.17 o 
 -14   2  15        9.28       65.93     65.74 o 
 -12   2  15      555.09      754.77    106.46 o 
 -10   2  15        5.72      -14.75     56.55 o 
  -8   2  15      443.02      563.22     95.26 o 
  -6   2  15       75.65      -24.64     50.73 o 
  -4   2  15      276.80      205.88     70.29 o 
  -2   2  15       78.92      126.26    102.40 o 
   0   2  15      430.25      458.54     82.81 o 
   2   2  15      572.76      746.40    136.42 o 
   4   2  15        2.80      -61.42     74.45 o 
   6   2  15        7.36      -10.71     78.32 o 
   8   2  15      158.62      140.29    110.57 o 
  10   2  15      471.85      339.23    133.77 o 
  12   2  15       55.41      -60.98     86.38 o 
  14   2  15      189.61      142.61    123.83 o 
  16   2  15      882.77      901.05    193.31 o 
 -23   3  15       24.76       26.45     72.90 o 
 -21   3  15       77.17       75.60     74.67 o 
 -19   3  15       23.31       27.18     68.44 o 
 -17   3  15      148.09       94.51    130.35 o 
 -15   3  15      177.04      217.22     80.10 o 
 -13   3  15       96.84       97.61     68.57 o 
 -11   3  15      112.14      141.66     67.34 o 
  -9   3  15        6.23        8.38     59.00 o 
  -7   3  15        4.80      -33.61     54.87 o 
  -5   3  15       90.14      -41.28     54.55 o 
  -3   3  15      673.65      711.57     94.71 o 
  -1   3  15      375.34      320.12    109.80 o 
   1   3  15      161.93      125.15     87.38 o 
   3   3  15       61.46       74.12     79.64 o 
   5   3  15       35.16       81.29     62.18 o 
   7   3  15       18.27       22.25    127.25 o 
   9   3  15       99.62       51.11     67.81 o 
  11   3  15       55.13     -136.53     92.46 o 
  13   3  15        1.54     -125.38     97.65 o 
  15   3  15      251.85      425.95    149.13 o 
 -22   4  15      276.30      283.78    119.91 o 
 -20   4  15      236.88      278.58    167.74 o 
 -18   4  15       65.92       42.64     68.41 o 
 -16   4  15      161.57      184.32     80.46 o 
 -14   4  15      413.97      374.38     92.34 o 
 -12   4  15      212.60       83.51     70.18 o 
 -10   4  15      667.05      672.30    144.10 o 
  -8   4  15     2429.50     2188.85    147.93 o 
  -6   4  15     1026.20      954.54    135.65 o 
  -4   4  15     1201.58     1307.47    117.96 o 
  -2   4  15      370.96      135.87     98.31 o 
   0   4  15      353.75      412.91    127.14 o 
   2   4  15      843.89      635.83    139.52 o 
   4   4  15        0.13       26.33     64.87 o 
   6   4  15     1145.78     1376.85    131.03 o 
   8   4  15       68.99      162.37     72.40 o 
  10   4  15       58.77       26.30     88.76 o 
  12   4  15      925.73      973.51    197.62 o 
  14   4  15      427.14      503.93    158.18 o 
 -19   5  15      105.32       79.16     77.04 o 
 -17   5  15      131.95      -13.64     66.81 o 
 -15   5  15       22.55      -24.53     61.28 o 
 -13   5  15       24.93       37.13     66.38 o 
 -11   5  15       31.21       79.44     67.28 o 
  -9   5  15       11.18      -79.23     52.82 o 
  -7   5  15       52.79       36.62     63.46 o 
  -5   5  15      586.65      945.90    168.01 o 
  -3   5  15      676.75      235.84    106.49 o 
  -1   5  15       12.68      -51.03     80.42 o 
   1   5  15       50.19       84.17     90.25 o 
   3   5  15      144.97       93.81     71.26 o 
   5   5  15       55.56      -71.48     62.90 o 
   7   5  15        0.90      -38.53     70.64 o 
   9   5  15       13.13      -30.09     64.01 o 
  11   5  15       83.16       45.71     78.44 o 
 -16   6  15     1010.75     1693.40    225.57 o 
 -14   6  15       77.24      191.76    117.97 o 
 -12   6  15      180.68      254.07    119.30 o 
 -10   6  15       26.66       73.46     99.97 o 
  -8   6  15     1120.22     1300.04    191.32 o 
  -6   6  15        1.34       46.06     97.10 o 
  -4   6  15      165.02      254.95    118.97 o 
  -2   6  15      300.84      367.29    122.17 o 
   0   6  15      128.25       91.24     92.68 o 
   2   6  15      135.62       91.10     68.71 o 
   4   6  15       98.46      134.37     73.83 o 
   6   6  15     1157.00     1324.59    147.25 o 
   8   6  15      219.27      204.77     90.24 o 
  -9   7  15      145.72       44.30    108.92 o 
  -7   7  15        0.79        3.87     93.01 o 
  -5   7  15      725.57      630.97    160.17 o 
  -3   7  15      962.23      713.81    163.82 o 
  -1   7  15      281.87      323.55    128.91 o 
   1   7  15       72.23        9.72     95.00 o 
 -22   0  16       34.37      -69.26     99.86 o 
 -20   0  16       68.15      141.17    119.30 o 
 -18   0  16     2135.92     2618.97    257.82 o 
 -16   0  16       31.50      -53.46     98.53 o 
 -14   0  16     1040.73      886.80    172.99 o 
 -12   0  16       20.30     -125.27     83.51 o 
 -10   0  16        1.14       85.39     95.11 o 
  -8   0  16       96.93       72.57     95.33 o 
  -6   0  16      702.38      903.04    161.50 o 
  -4   0  16     1035.04     1376.04    176.63 o 
  -2   0  16      336.76      375.91    112.12 o 
   0   0  16     1292.11     1172.01    161.50 o 
   2   0  16      328.65      322.55    107.92 o 
 -21   1  16       35.07       42.01     74.47 o 
 -19   1  16      399.95      593.51    111.44 o 
 -17   1  16      161.64        2.27     68.20 o 
 -15   1  16     1291.13     1534.43    144.61 o 
 -13   1  16       86.22       62.50     64.52 o 
 -11   1  16       84.05       38.13     68.07 o 
  -9   1  16        1.72       -2.10     64.01 o 
  -7   1  16       25.61      -14.50     62.68 o 
  -5   1  16      101.07      103.58     70.37 o 
  -3   1  16      118.27       95.75     67.39 o 
  -1   1  16      905.87      941.52    107.40 o 
   1   1  16      324.89      118.75     92.68 o 
   3   1  16       12.67       17.23     79.64 o 
  13   1  16      265.43       50.59    123.06 o 
 -20   2  16       95.22      -56.92     72.87 o 
 -18   2  16       60.14       45.24     79.74 o 
 -16   2  16       24.61       24.06     69.10 o 
 -14   2  16      649.40      621.56    106.98 o 
 -12   2  16      289.36      209.07     76.48 o 
 -10   2  16     1199.76     1358.52    131.99 o 
  -8   2  16        7.11      -18.99     60.85 o 
  -6   2  16       96.22       95.13     67.85 o 
  -4   2  16      636.78      826.07    105.62 o 
  -2   2  16      330.37      296.02     77.30 o 
   0   2  16      707.46      699.34    142.61 o 
   2   2  16        1.09       97.76     88.92 o 
   4   2  16      914.10      882.60    150.67 o 
  10   2  16        7.30       22.53    100.96 o 
  12   2  16       66.01      161.94    129.24 o 
 -19   3  16      746.20      911.07    130.56 o 
 -17   3  16       66.64      111.68     80.56 o 
 -15   3  16      402.96      530.12    103.60 o 
 -13   3  16        1.04       20.25     92.13 o 
 -11   3  16     2884.73     2799.29    423.18 o 
  -9   3  16      169.36      214.74     79.05 o 
  -7   3  16       94.81      105.33     72.08 o 
  -5   3  16      754.79      838.41    108.09 o 
  -3   3  16      122.93       85.72     99.97 o 
  -1   3  16      337.80      460.41    133.55 o 
   1   3  16      541.58      626.55    137.86 o 
   3   3  16      409.94      434.23    125.27 o 
   5   3  16     1620.78     1622.81    186.24 o 
   7   3  16        0.58       37.89     95.11 o 
   9   3  16     1198.90     1439.22    219.82 o 
  11   3  16        1.09     -114.88     98.86 o 
 -18   4  16        5.25      -15.93     72.47 o 
 -16   4  16        0.30       -7.61     70.93 o 
 -14   4  16       42.36       26.04     74.27 o 
 -12   4  16        1.73      -25.90     62.05 o 
 -10   4  16       17.53       -0.50     64.64 o 
  -8   4  16      954.78      776.49    114.38 o 
  -6   4  16        3.65        0.28     63.18 o 
  -4   4  16       24.58      116.21     97.76 o 
  -2   4  16        0.01      -24.85     87.38 o 
   0   4  16      102.43       58.88     95.66 o 
   2   4  16       14.23       40.54     92.68 o 
   4   4  16       25.64       -9.39     90.14 o 
   6   4  16      129.47       -6.21     85.50 o 
   8   4  16       10.61       20.12     71.78 o 
  10   4  16        0.26       38.66    114.55 o 
 -13   5  16      386.35      242.27     91.98 o 
 -11   5  16     1431.41     1463.44    142.16 o 
  -9   5  16      185.15       35.34     62.29 o 
  -7   5  16      354.84      449.92    141.72 o 
  -5   5  16      463.57      494.10    138.19 o 
  -3   5  16       18.09      -66.50     85.72 o 
  -1   5  16       18.52       66.06     99.75 o 
   1   5  16       39.02       76.88    105.82 o 
   3   5  16      131.50       90.58    109.47 o 
   5   5  16      980.74     1061.10    233.08 o 
   7   5  16        0.72       20.05     72.12 o 
  -6   6  16      709.51      836.87    176.41 o 
  -4   6  16      319.19      352.60    136.31 o 
  -2   6  16      144.38      106.82    111.02 o 
 -17   1  17     1129.33     1285.68    147.51 o 
 -15   1  17       61.55       80.70     93.73 o 
 -13   1  17      678.41      708.27    202.98 o 
 -11   1  17      105.62      106.90    177.62 o 
  -9   1  17       24.64        9.81    134.10 o 
  -7   1  17      130.44      119.05    131.01 o 
  -5   1  17      307.05      353.36     86.31 o 
  -3   1  17     2162.35     2427.76    328.41 o 
  -1   1  17     1008.11     1000.02    165.58 o 
   1   1  17      153.82        7.18     90.80 o 
 -16   2  17       26.58      -77.22     67.50 o 
 -14   2  17      166.76      212.21     91.27 o 
 -12   2  17        7.57      -45.27    100.47 o 
 -10   2  17      108.42       71.01     74.79 o 
  -8   2  17      167.31      201.56    105.00 o 
  -6   2  17       28.54       49.80     96.60 o 
  -4   2  17      328.18      245.55     84.64 o 
  -2   2  17      865.92     1076.91    179.17 o 
   0   2  17      215.17      159.18    107.81 o 
   2   2  17     1422.17     1182.07    178.40 o 
 -13   3  17       36.34       18.39     73.13 o 
 -11   3  17      436.55      540.42    108.89 o 
  -9   3  17       19.82      -46.13     70.40 o 
  -7   3  17      506.90      436.75     96.77 o 
  -5   3  17      136.43      121.95    107.81 o 
  -3   3  17      363.66      645.44    157.96 o 
  -1   3  17       39.57      -55.45     89.70 o 
   1   3  17      371.94      202.92    113.67 o 
   3   3  17       24.98       22.31     86.49 o 
   5   3  17       37.85      166.69    103.61 o 
 -10   4  17      303.44      236.06     86.77 o 
  -8   4  17      115.46       48.20     71.78 o 
  -6   4  17      254.66      279.58    132.78 o 
  -4   4  17       13.25       27.84     95.22 o 
  -2   4  17     2454.72     2428.20    248.10 o 
   0   4  17      148.86       57.66    102.51 o 
  -8   0  18        1.80       -5.97    103.17 o 
  -6   0  18     1067.31      851.45    174.75 o 
  -4   0  18     1834.51     1883.51    216.95 o 
  -2   0  18       39.09       -2.10    105.82 o 
  -7   1  18      411.81      524.37    105.86 o 
  -5   1  18      103.60       86.02     81.05 o 
  -3   1  18        3.42      118.97    113.34 o 
  -1   1  18       46.96      228.99    114.77 o 
                                                 
